# Supplementary material for: Whole-Genome Resequencing of Xiangxi Cattle Identifies Genomic Diversity and Selection Signatures
Source: Front Genet. 2022 May 27;13:816379. doi: 10.3389/fgene.2022.816379 (PMC9196905; doi:10.3389/fgene.2022.816379)
Supplement: Supplementary file 4 [file DataSheet1.xlsx]

## Sheet: Table S1
Supplementary Table 1. Summary of sequencing statistics
Sample ID	BioProject	Accession number	Breed	Region	Total reads	Mapped reads	Mapping_rate	Mean depth(X)
XX12F	PRJNA779877	SRR16950000	Xiangxi	Xiangxi, Hunan, China	196316676	195929801	0.998	10.3407
XX15F	PRJNA779877	SRR16949999	Xiangxi	Xiangxi, Hunan, China	194645324	194081602	0.9971	10.2849
XX16F	PRJNA779877	SRR16949988	Xiangxi	Xiangxi, Hunan, China	227888781	227302624	0.9974	12.0403
XX17F	PRJNA779877	SRR16949984	Xiangxi	Xiangxi, Hunan, China	210013022	209466202	0.9974	11.0964
XX2F	PRJNA779877	SRR16949983	Xiangxi	Xiangxi, Hunan, China	219192780	218737661	0.9979	11.6169
XX21F	PRJNA779877	SRR16949982	Xiangxi	Xiangxi, Hunan, China	213203626	212664159	0.9975	11.3167
XX22F	PRJNA779877	SRR16949981	Xiangxi	Xiangxi, Hunan, China	190586513	190093647	0.9974	10.1212
XX25F	PRJNA779877	SRR16949980	Xiangxi	Xiangxi, Hunan, China	199586910	199120144	0.9977	10.5816
XX26F	PRJNA779877	SRR16949979	Xiangxi	Xiangxi, Hunan, China	210714781	210276105	0.9979	11.1879
XX27F	PRJNA779877	SRR16949978	Xiangxi	Xiangxi, Hunan, China	198166877	197718967	0.9977	10.5496
XX28F	PRJNA779877	SRR16949998	Xiangxi	Xiangxi, Hunan, China	223958823	223428952	0.9976	11.8969
XX3F	PRJNA779877	SRR16949997	Xiangxi	Xiangxi, Hunan, China	220319410	219921436	0.9982	11.6988
XX33F	PRJNA779877	SRR16949996	Xiangxi	Xiangxi, Hunan, China	223965047	223401893	0.9975	11.8988
XX36F	PRJNA779877	SRR16949995	Xiangxi	Xiangxi, Hunan, China	222834963	222366607	0.9979	11.8322
XX37F	PRJNA779877	SRR16949994	Xiangxi	Xiangxi, Hunan, China	220912456	220337119	0.9974	11.6343
XX4F	PRJNA779877	SRR16949993	Xiangxi	Xiangxi, Hunan, China	213575325	213139703	0.998	11.288
XX5F	PRJNA779877	SRR16949992	Xiangxi	Xiangxi, Hunan, China	192228406	191755920	0.9975	10.1377
XX9F	PRJNA779877	SRR16949991	Xiangxi	Xiangxi, Hunan, China	195603242	195196869	0.9979	10.3737
XX50M	PRJNA779877	SRR16949990	Xiangxi	Xiangxi, Hunan, China	194882999	194294351	0.997	10.3084
XX61M	PRJNA779877	SRR16949989	Xiangxi	Xiangxi, Hunan, China	189376215	188857867	0.9973	10.0611
XX62M	PRJNA779877	SRR16949987	Xiangxi	Xiangxi, Hunan, China	190077048	189378488	0.9963	10.0971
XX68M	PRJNA779877	SRR16949986	Xiangxi	Xiangxi, Hunan, China	202649647	202037661	0.997	10.7592
XX69M	PRJNA779877	SRR16949985	Xiangxi	Xiangxi, Hunan, China	181535102	181026514	0.9972	9.6191

## Sheet: Table S2
Supplementary Table 2. Summary of additional cattle sample information
Sample ID	BioProject	Accession number	Breed	Group	Region	Total reads	Mapped reads	Mapping_rate	Mean depth(X)
SRR1343160	PRJNA176557	SRR1343160	Hereford	European taurine	Hereford, UK	299018219	296567630	0.9918	10.4633
SRR1346382	PRJNA176557	SRR1346382	Hereford	European taurine	Hereford, UK	319982256	304507724	0.9516	10.7499
SRR1346383	PRJNA176557	SRR1346383	Hereford	European taurine	Hereford, UK	309278497	306096695	0.9897	10.7596
SRR1346385	PRJNA176557	SRR1346385	Hereford	European taurine	Hereford, UK	327158459	324015097	0.9904	11.3844
SRR1346387	PRJNA176557	SRR1346387	Hereford	European taurine	Hereford, UK	337609130	334606471	0.9911	11.8689
SRR1348590	PRJNA176557	SRR1348590	Hereford	European taurine	Hereford, UK	357640337	355077343	0.9928	12.1908
SRR1365105	PRJNA176557	SRR1365105	Hereford	European taurine	Hereford, UK	331383206	310080247	0.9357	11.0472
SRR1365107	PRJNA176557	SRR1365107	Hereford	European taurine	Hereford, UK	376199378	352780524	0.9377	12.5053
SRR1365110	PRJNA176557	SRR1365110	Hereford	European taurine	Hereford, UK	362331658	358622259	0.9898	12.7097
SRR1365124	PRJNA176557	SRR1365124	Hereford	European taurine	Hereford, UK	427835992	424105905	0.9913	14.9545
SRR1365126	PRJNA176557	SRR1365126	Hereford	European taurine	Hereford, UK	453728718	450640019	0.9932	15.7709
SRR1365128	PRJNA176557	SRR1365128	Hereford	European taurine	Hereford, UK	435563699	432532804	0.993	15.2037
SRR1365131	PRJNA176557	SRR1365131	Hereford	European taurine	Hereford, UK	439540737	436013491	0.992	15.3153
SRR1365137	PRJNA176557	SRR1365137	Hereford	European taurine	Hereford, UK	362489204	358675619	0.9895	12.0762
SRR2016776	PRJNA277147	SRR2016776	Jersey	Eurasian taurine	Channel Island of Jersey, UK	330241932	329214943	0.9979	8.9766
SRR3497161	PRJNA318089	SRR3497161	Jersey	Eurasian taurine	Channel Island of Jersey, UK	424246093	423032235	0.9971	15.0897
SRR3497162	PRJNA318089	SRR3497162	Jersey	Eurasian taurine	Channel Island of Jersey, UK	443254894	442685873	0.9987	15.4775
SRR3497451	PRJNA318089	SRR3497451	Jersey	Eurasian taurine	Channel Island of Jersey, UK	363376026	362832284	0.9985	12.8873
SRR3497462	PRJNA318089	SRR3497462	Jersey	Eurasian taurine	Channel Island of Jersey, UK	378363858	377821522	0.9986	13.3914
SRR3497464	PRJNA318089	SRR3497464	Jersey	Eurasian taurine	Channel Island of Jersey, UK	346664412	346231740	0.9988	12.2981
SRR3497465	PRJNA318089	SRR3497465	Jersey	Eurasian taurine	Channel Island of Jersey, UK	409140785	408560228	0.9986	14.4031
SRR3497466	PRJNA318089	SRR3497466	Jersey	Eurasian taurine	Channel Island of Jersey, UK	419980818	419334634	0.9985	14.8049
SRR3497467	PRJNA318089	SRR3497467	Jersey	Eurasian taurine	Channel Island of Jersey, UK	446048074	445430522	0.9986	15.8299
SRR3497611	PRJNA318089	SRR3497611	Jersey	Eurasian taurine	Channel Island of Jersey, UK	409830695	408629067	0.9971	13.9821
SRR3497613	PRJNA318089	SRR3497613	Jersey	Eurasian taurine	Channel Island of Jersey, UK	439347540	438875313	0.9989	15.6802
SRR934395	PRJNA210523	SRR934395	Hanwoo	East Asian taurine	Chuncheon, Kangwon-do, Korea	273716378	272962351	0.9972	9.6278
SRR934397	PRJNA210523	SRR934397	Hanwoo	East Asian taurine	Chuncheon, Kangwon-do, Korea	238326301	237789311	0.9977	8.3728
SRR934398	PRJNA210523	SRR934398	Hanwoo	East Asian taurine	Chuncheon, Kangwon-do, Korea	294290728	293215215	0.9963	10.1025
SRR934400	PRJNA210523	SRR934400	Hanwoo	East Asian taurine	Chuncheon, Kangwon-do, Korea	352265435	351530784	0.9979	12.0924
SRR934401	PRJNA210523	SRR934401	Hanwoo	East Asian taurine	Chuncheon, Kangwon-do, Korea	382961877	382158182	0.9979	13.3862
SRR934415	PRJNA210519	SRR934415	Hanwoo	East Asian taurine	Chuncheon, Kangwon-do, Korea	370355853	369782167	0.9985	12.992
SRR934417	PRJNA210519	SRR934417	Hanwoo	East Asian taurine	Chuncheon, Kangwon-do, Korea	365464041	364795675	0.9982	12.7709
SRR934418	PRJNA210519	SRR934418	Hanwoo	East Asian taurine	Chuncheon, Kangwon-do, Korea	381313357	380607742	0.9981	13.2806
SRR934419	PRJNA210519	SRR934419	Hanwoo	East Asian taurine	Chuncheon, Kangwon-do, Korea	358147369	357508929	0.9982	12.5668
SRR934432	PRJNA210519	SRR934432	Hanwoo	East Asian taurine	Chuncheon, Kangwon-do, Korea	386376398	385743023	0.9984	13.5425
SRR934433	PRJNA210519	SRR934433	Hanwoo	East Asian taurine	Chuncheon, Kangwon-do, Korea	351124039	347994230	0.9911	12.2428
SRR934434	PRJNA210519	SRR934434	Hanwoo	East Asian taurine	Chuncheon, Kangwon-do, Korea	356245427	355739052	0.9986	12.5103
SRR934435	PRJNA210519	SRR934435	Hanwoo	East Asian taurine	Chuncheon, Kangwon-do, Korea	325220510	324575681	0.998	11.4713
SRR934436	PRJNA210519	SRR934436	Hanwoo	East Asian taurine	Chuncheon, Kangwon-do, Korea	321963462	321522330	0.9986	11.3457
SRR934437	PRJNA210519	SRR934437	Hanwoo	East Asian taurine	Chuncheon, Kangwon-do, Korea	335261769	334684078	0.9983	11.8099
Thar1	PRJNA379859	SRR6936538	Tharparkar	Indian indicine	Tharparkar, Sindh, Pakistan	321541454	319079641	0.9923	16.5496
Sha3b	PRJNA379859	SRR6936540	Sahiwal	Indian indicine	Sahiwal, Punjab, Pakistan	409173118	407345645	0.9955	20.9563
Har03	PRJNA379859	SRR6936539	Hariana	Indian indicine	Gurgaon, Haryana, India	699947032	696290913	0.9948	34.7311
SRR2016762	PRJNA277147	SRR2016762	Nelore	Indian indicine	Nelore, Andhra, India	313024104	308767402	0.9864	10.0582
SRR2016752	PRJNA277147	SRR2016752	Gir	Indian indicine	Amblash, Gujarat, India	370454554	368128472	0.9937	12.749
SRR2016754	PRJNA277147	SRR2016754	Gir	Indian indicine	Amblash, Gujarat, India	287091335	285687457	0.9951	9.7792
zebu_ypr115	PRJNA422979	SRR6423815,SRR6423816	Indian (unknow)	Indian indicine	Indian	282445990	281243304	0.9957	9.6118
WN4	PRJNA379859	SRR6024573,SRR5507199	Wannan	Chinese indicine	Jixi, Anhui, China	453240314	443641290	0.9788	22.9631
WN8	PRJNA379859	SRR6024574,SRR5507198	Wannan	Chinese indicine	Jixi, Anhui, China	453327732	448362891	0.989	23.1603
WN9	PRJNA379859	SRR5507197	Wannan	Chinese indicine	Jixi, Anhui, China	189321051	187411280	0.9899	9.6483
WN10	PRJNA379859	SRR5507196	Wannan	Chinese indicine	Jixi, Anhui, China	203146450	201321637	0.991	10.1569
WN11	PRJNA379859	SRR5507195	Wannan	Chinese indicine	Jixi, Anhui, China	229615463	228096174	0.9934	11.7816
JXGF1	PRJNA379859	SRR5507286	Guangfeng	Chinese indicine	Guangfeng, Shangrao, Jiangxi, China	182463534	182007599	0.9975	9.464
JXGF2	PRJNA379859	SRR5507285	Guangfeng	Chinese indicine	Guangfeng, Shangrao, Jiangxi, China	195636093	195213746	0.9978	10.1448
JXGF3	PRJNA379859	SRR5507284	Guangfeng	Chinese indicine	Guangfeng, Shangrao, Jiangxi, China	179330141	178814127	0.9971	9.3126
JXGF4	PRJNA379859	SRR5507283	Guangfeng	Chinese indicine	Guangfeng, Shangrao, Jiangxi, China	219663910	219143615	0.9976	11.4533
JXJA1	PRJNA379859	SRR5507282	Ji'an	Chinese indicine	Ji’an, Jiangxi, China	210698410	210201319	0.9976	10.9441
JXJA2	PRJNA379859	SRR5507281	Ji'an	Chinese indicine	Ji’an, Jiangxi, China	186849322	186211568	0.9966	9.7093
JXJA3	PRJNA379859	SRR5507280	Ji'an	Chinese indicine	Ji’an, Jiangxi, China	202119081	201611042	0.9975	10.5123
JXJA4	PRJNA379859	SRR5507279	Ji'an	Chinese indicine	Ji’an, Jiangxi, China	217703296	217188171	0.9976	11.3836
HN12	PRJNA379859	SRR5507190	Leiqiong	Chinese indicine	Leizhou, Guangdong,China	219526027	217652138	0.9915	11.1222
HN5	PRJNA379859	SRR5507189	Leiqiong	Chinese indicine	Leizhou, Guangdong,China	227168510	225234749	0.9915	11.5007
LZ15	PRJNA379859	SRR5507188	Leiqiong	Chinese indicine	Leizhou, Guangdong,China	208719494	207367555	0.9935	10.6481
JXJJ1	PRJNA379859	SRR5507278	Jinjiang	Chinese indicine	Yichuan, Jiangxi, China	204164467	203650936	0.9975	10.5897
JXJJ3	PRJNA379859	SRR5507275	Jinjiang	Chinese indicine	Yichuan, Jiangxi, China	187563257	187010810	0.9971	9.7044
JXJJ4	PRJNA379859	SRR5507274	Jinjiang	Chinese indicine	Yichuan, Jiangxi, China	218341585	217803296	0.9975	11.3346
SRR2016567	PRJNA283480	SRR2016567	Qinchuan	Crossbreed	Weinan, Shaanxi, China	324580412	323350422	0.9962	10.975
SRR2016570	PRJNA283480	SRR2016570	Qinchuan	Crossbreed	Weinan, Shaanxi, China	307674199	305879069	0.9942	10.4474
SRR2016574	PRJNA283480	SRR2016574	Qinchuan	Crossbreed	Weinan, Shaanxi, China	322226821	321662104	0.9982	11.1637
SRR2016584	PRJNA283480	SRR2016584	Qinchuan	Crossbreed	Weinan, Shaanxi, China	320821823	320191399	0.998	11.0919
SRR2016585	PRJNA283480	SRR2016585	Qinchuan	Crossbreed	Weinan, Shaanxi, China	340092341	338604430	0.9956	11.2567
SRR2016589	PRJNA283480	SRR2016589	Qinchuan	Crossbreed	Weinan, Shaanxi, China	340240300	338600527	0.9952	11.2978
SRR2016591	PRJNA283480	SRR2016591	Qinchuan	Crossbreed	Weinan, Shaanxi, China	311288282	308624270	0.9914	10.4454
SRR2016593	PRJNA283480	SRR2016593	Qinchuan	Crossbreed	Weinan, Shaanxi, China	306419659	305158306	0.9959	10.4329
SRR2016594	PRJNA283480	SRR2016594	Qinchuan	Crossbreed	Weinan, Shaanxi, China	257708474	254976724	0.9894	8.7641
SRR2016596	PRJNA283480	SRR2016596	Qinchuan	Crossbreed	Weinan, Shaanxi, China	303896771	298789465	0.9832	9.9321
SRR2016597	PRJNA283480	SRR2016597	Qinchuan	Crossbreed	Weinan, Shaanxi, China	331940477	330477837	0.9956	11.2218
SRR2016600	PRJNA283480	SRR2016600	Qinchuan	Crossbreed	Weinan, Shaanxi, China	282663199	277456761	0.9816	9.5348

## Sheet: Table S3
Supplementary Table 3. Functional annotation of the identified single-nucleotide polymorphisms (SNPs) using ANNOVAR.
Sequence ontology class		Xiangxi	Qinchuan	Hanwoo	Jersey	Hereford	Indian indicine	Chinese indicine
SNP categories
Exonic	exonic	299791	189803	108113	57497	71941	143703	286176
	exonic;splicing	73	49	37	19	28	33	76
Intronic	intronic	15459741	9805886	4846357	2574060	3270819	7560748	14889627
	ncRNA_exonic	3907	2451	1508	753	944	2054	3726
	ncRNA_exonic;splicing	0	1	0	0	0	0	0
	ncRNA_intronic	32114	20013	8086	4882	6676	16155	30485
	ncRNA_splicing	7	4	3	1	1	4	5
Intergenic	intergenic	23890300	15225032	7645794	4208818	5257970	12110635	23029964
	downstream	256890	163900	89223	46441	57453	126850	247165
	upstream	229201	143975	80916	42996	53469	112212	219086
	upstream;downstream	8756	5364	3121	1578	2012	3897	8473
Splice	splice	1004	640	416	218	279	491	951
UTR	UTR3	293953	184260	96102	49881	62740	136529	280948
	UTR5	97949	60532	33004	17429	21980	45397	93327
	UTR5;UTR3	283	162	91	48	46	111	232
Total		40573969	25802072	12912771	7004621	8806358	20258819	39090241
Exonic classes
	synonymous	179112	112437	60457	31876	39855	85529	172783
	nonsynonymous	112572	71878	44304	23630	29763	53580	105481
	unknown	6801	4685	2852	1712	2017	3950	6691
	stopgain	1181	727	464	253	277	586	1108
	stoploss	198	125	73	45	57	91	189

## Sheet: Table S4
Supplementary Table 4. A summary of genes from θπ in Xiangxi cattle.
Chrom	Starting position	Ending position	θπ	Gene
23	25580001	25630000	4.29994	BOLA-DQA2|BOLA-DQB
1	158020001	158070000	4.27458	GPX6|LOC527195|LOC112448270
21	32980001	33030000	4.2694	LOC112443150|LOC112443149
12	70780001	70830000	4.26923	LOC523431|LOC100336232
12	70820001	70870000	4.24822	LOC100336232
12	72440001	72490000	4.24763	LOC112449072
12	72380001	72430000	4.24011	LOC112449072
12	72260001	72310000	4.21753	LOC112449109
23	21740001	21790000	4.21394	LOC613394|LOC781635
6	20001	70000	4.19856	LOC788476
7	10780001	10830000	4.14382	LOC100299045|LOC100300051
7	110180001	110230000	4.14162	WDR36
23	26160001	26210000	4.11884	LOC101903211
12	70800001	70850000	4.11433	LOC100336232
15	44880001	44930000	4.11345	LOC782678|LOC516263
7	10100001	10150000	4.10515	LOC785898
12	70000001	70050000	4.09551	LOC784305
23	25600001	25650000	4.07251	BOLA-DQB|BOLA-DQA5
21	32960001	33010000	4.07214	LOC112443149
26	50260001	50310000	4.05134	TCERG1L
24	62300001	62350000	4.02692	LOC101906312
18	63120001	63170000	3.97901	LOC112441494
10	93800001	93850000	3.95371	LOC112448582
10	18920001	18970000	3.95341	MYO9A
10	18880001	18930000	3.87538	MYO9A
6	1	50000	3.86033	LOC788476
26	50240001	50290000	3.80919	TCERG1L
3	54300001	54350000	3.80542	LOC112445995|GBP4
3	54280001	54330000	3.80542	LOC112445996|GBP4
3	119380001	119430000	3.78669	CSF2RA
10	10020001	10070000	3.76379	DMGDH
7	9980001	10030000	3.76153	LOC100295806
20	51200001	51250000	3.75324	CDH12
19	57780001	57830000	3.73838	SDK2
17	70860001	70910000	3.73163	IGLL1
21	69840001	69890000	3.73123	LOC112443194
21	69820001	69870000	3.73123	LOC112443194
1	8940001	8990000	3.72335	LOC526789
7	10080001	10130000	3.72179	LOC100295735|LOC785898
11	26460001	26510000	3.69	SLC10A6|PPM1B
7	110200001	110250000	3.68073	WDR36
18	60200001	60250000	3.66585	LOC112442368|LOC101905616
6	113020001	113070000	3.66114	LOC107132586|LOC532207
28	16520001	16570000	3.65065	CDK1
7	42900001	42950000	3.64628	LOC522560|LOC788709|LOC112447520|LOC787611
14	82360001	82410000	3.64076	SLC2A5
12	71500001	71550000	3.63755	LOC107131218
12	72480001	72530000	3.62709	LOC104970698
10	18940001	18990000	3.62634	MYO9A
10	93780001	93830000	3.62323	LOC112448582
10	18900001	18950000	3.62084	MYO9A
7	10060001	10110000	3.61001	LOC100295735|LOC785898
21	19680001	19730000	3.60009	LOC107131588|LOC512440|LOC522763
6	80001	130000	3.59847	APELA
14	82320001	82370000	3.59809	SLC2A5
15	51380001	51430000	3.59563	LOC407145|LOC100336836|LOC112441549|ART1|LOC112441636
1	157980001	158030000	3.58866	GPX5|GPX6
8	7280001	7330000	3.57425	LOC112447767|ADAM21
8	50840001	50890000	3.57393	TRPM6
23	1	50000	3.56942	LOC112443721|LOC101906171
26	50340001	50390000	3.56865	TCERG1L
7	10020001	10070000	3.55864	LOC100295806
10	23120001	23170000	3.54953	LOC100336282
14	82340001	82390000	3.54737	SLC2A5
12	69780001	69830000	3.54238	LOC104973089
16	57000001	57050000	3.53799	TNR
10	10000001	10050000	3.53115	ARSB
13	43300001	43350000	3.52357	LOC112449294|LOC782061
21	58940001	58990000	3.52201	SERPINA6
7	10120001	10170000	3.52094	LOC786840
21	58960001	59010000	3.50549	SERPINA6
7	10000001	10050000	3.4978	LOC100295806
23	580001	630000	3.49351	KHDRBS2
23	600001	650000	3.47216	KHDRBS2
1	158180001	158230000	3.4679	TXLNA
4	7740001	7790000	3.45503	CLDN12|SUN3
12	72360001	72410000	3.45205	LOC112449072
10	18760001	18810000	3.44239	MYO9A
26	42420001	42470000	3.43789	DMBT1
12	87200001	87250000	3.42814	LOC112449111
14	60001	110000	3.42739	LOC112449588
13	43320001	43370000	3.42669	LOC112449294|LOC782061
2	125740001	125790000	3.42335	AHDC1
10	18840001	18890000	3.42165	MYO9A
9	41520001	41570000	3.4196	FOXO3
19	57800001	57850000	3.41055	SDK2
7	52740001	52790000	3.40763	FCHSD1|ARAP3
9	41540001	41590000	3.4037	FOXO3
8	7300001	7350000	3.3997	ADAM21
10	18740001	18790000	3.39919	MYO9A
15	79260001	79310000	3.39854	LOC508180|LOC615824|OR8J1
2	125760001	125810000	3.39675	AHDC1
12	86920001	86970000	3.39476	RASA3
19	27520001	27570000	3.39432	TMEM88|NAA38|CYB5D1|DNAH2|KDM6B
12	72720001	72770000	3.39217	LOC100337390
19	27400001	27450000	3.39177	EFNB3|DNAH2|WRAP53
7	52720001	52770000	3.3877	RELL2|HDAC3|FCHSD1|ARAP3
19	63440001	63490000	3.38663	LOC112442745
17	71140001	71190000	3.38598	LOC100297192
2	125800001	125850000	3.38495	WASF2
9	39420001	39470000	3.38443	AMD1
10	18720001	18770000	3.38324	MYO9A
7	10800001	10850000	3.38106	LOC100299045|LOC100300051
21	58980001	59030000	3.38008	SERPINA6
5	58020001	58070000	3.37949	LOC782430
8	300001	350000	3.37509	MFSD14B
13	43440001	43490000	3.37495	LOC112441538|LOC785762|LOC112449293
7	80001	130000	3.36975	LOC112447312|LOC101907627
15	51460001	51510000	3.36238	LOC407148|LOC112441637|LOC507756
17	62200001	62250000	3.36126	ADAM1A|LOC112442048|LOC112442047
2	125780001	125830000	3.35997	AHDC1|WASF2
15	79100001	79150000	3.35769	LOC519317|LOC782841|LOC528502|LOC782913
29	20240001	20290000	3.35629	LUZP2
23	16560001	16610000	3.35628	CNPY3|GNMT|LOC112443696
12	72500001	72550000	3.35556	LOC104970698
7	52700001	52750000	3.34998	RELL2|HDAC3|FCHSD1|ARAP3|DIAPH1
29	5480001	5530000	3.34789	LOC100337032
23	30200001	30250000	3.34677	LOC112443761|LOC112441537
5	59060001	59110000	3.34076	LOC788242
2	125820001	125870000	3.33607	WASF2
8	280001	330000	3.3336	MFSD14B
16	5780001	5830000	3.32977	LOC514121|LOC112441814
8	7260001	7310000	3.32962	LOC112447767|LOC782699
5	46480001	46530000	3.32607	CAND1
5	46500001	46550000	3.3213	CAND1
7	52680001	52730000	3.31739	HDAC3|DIAPH1
5	59040001	59090000	3.31497	LOC788220|LOC788242
19	27380001	27430000	3.31286	EFNB3|TP53|DNAH2|WRAP53
19	27500001	27550000	3.31065	TMEM88|NAA38|CYB5D1|DNAH2|KDM6B
28	2400001	2450000	3.30189	PGBD5
7	100001	150000	3.30135	LOC101907627
11	82980001	83030000	3.30065	LOC112441484|NBAS
16	44360001	44410000	3.2991	LOC107131287
3	54220001	54270000	3.29774	GBP4
8	61260001	61310000	3.2976	ZCCHC7
21	59000001	59050000	3.29362	SERPINA6
9	39400001	39450000	3.29101	AMD1
8	23160001	23210000	3.2904	LOC616977|IFNB3|LOC100848709|LOC112447877|LOC112447879|LOC112441480|LOC112447878
7	50880001	50930000	3.28935	CXXC5
7	50660001	50710000	3.28715	MZB1|PROB1|SLC23A1|SPATA24|DNAJC18
9	39320001	39370000	3.28331	RPF2|GTF3C6
7	43400001	43450000	3.28164	PRTN3|ELANE|R3HDM4|CFD|MED16
26	38300001	38350000	3.2801	RAB11FIP2
17	71120001	71170000	3.2742	LOC112442062|LOC100847119|IGLL1
19	27360001	27410000	3.27326	ATP1B2|EFNB3|TP53|WRAP53
9	41700001	41750000	3.27303	AFG1L
12	70020001	70070000	3.27143	LOC784305
7	43380001	43430000	3.26799	AZU1|PRTN3|ELANE|CFD|MED16|PLPPR3
14	1560001	1610000	3.26544	LOC112449566|LOC112441461
7	50800001	50850000	3.25917	UBE2D2
13	69740001	69790000	3.25726	TOP1
12	72740001	72790000	3.25618	LOC100337390
13	22720001	22770000	3.25181	SKIDA1|MLLT10
26	38280001	38330000	3.25173	RAB11FIP2
2	125980001	126030000	3.24902	WDTC1
19	48760001	48810000	3.24852	SMURF2
8	320001	370000	3.24743	MFSD14B
3	11720001	11770000	3.24337	LOC509005|LOC781726
2	126080001	126130000	3.24019	SLC9A1
3	119320001	119370000	3.2376	LOC530175
7	50920001	50970000	3.2369	PSD2
7	49740001	49790000	3.23557	FAM53C|KDM3B
7	50820001	50870000	3.23499	UBE2D2|CXXC5
7	43360001	43410000	3.23364	AZU1|PRTN3|PTBP1|PLPPR3
10	23180001	23230000	3.23296	LOC100336282
10	80900001	80950000	3.23239	DCAF5
9	39300001	39350000	3.23233	RPF2
7	17360001	17410000	3.22764	LOC100337044
9	39340001	39390000	3.22726	RPF2|GTF3C6
7	50780001	50830000	3.22572	UBE2D2
10	18960001	19010000	3.22513	MYO9A
9	41560001	41610000	3.22457	FOXO3
26	51980001	52030000	3.22363	PWWP2B
4	76740001	76790000	3.22318	ZMIZ2|LOC112446406|OGDH
6	66600001	66650000	3.22211	NFXL1
2	126000001	126050000	3.22141	WDTC1
5	57780001	57830000	3.22011	LOC506139|LOC526713
26	37820001	37870000	3.21909	EMX2
15	79300001	79350000	3.21769	LOC785406
8	240001	290000	3.21693	MFSD14B
5	59080001	59130000	3.21644	LOC788258
8	260001	310000	3.21632	MFSD14B
7	49760001	49810000	3.21532	REEP2|KDM3B
6	66560001	66610000	3.2151	NFXL1|CORIN
12	72700001	72750000	3.21461	LOC100337390
12	71100001	71150000	3.21284	LOC522174
7	43420001	43470000	3.21266	R3HDM4|KISS1R|MED16|ARID3A
7	50640001	50690000	3.21	MZB1|PROB1|PAIP2|SLC23A1|SPATA24|DNAJC18
6	66580001	66630000	3.20918	NFXL1|CORIN
9	41140001	41190000	3.20842	SESN1
7	49880001	49930000	3.20768	ETF1|HSPA9|CTNNA1
1	97980001	98030000	3.20765	MECOM
13	69720001	69770000	3.20635	TOP1
26	15200001	15250000	3.20623	LOC112444532|LGI1
5	59140001	59190000	3.20569	LOC788285
5	59120001	59170000	3.20478	LOC788285
13	22740001	22790000	3.20424	MLLT10
29	27420001	27470000	3.20357	LOC787694
7	50760001	50810000	3.20341	UBE2D2
19	27540001	27590000	3.20334	TMEM88|NAA38|CYB5D1|CHD3|RNF227|KDM6B
16	7020001	7070000	3.20273	LOC112441816
9	38920001	38970000	3.2025	LOC784866|REV3L
8	4460001	4510000	3.20164	GALNTL6
7	51280001	51330000	3.20111	PURA|IGIP
8	220001	270000	3.20014	MFSD14B
27	1100001	1150000	3.19898	DLGAP2
3	8560001	8610000	3.19625	LOC100336682|ITLN2
7	52660001	52710000	3.19588	DIAPH1
16	39760001	39810000	3.19484	DNM3
16	38720001	38770000	3.19347	LOC517828|FMO2
12	87180001	87230000	3.19248	LOC112449111
9	39380001	39430000	3.1924	AMD1
12	35460001	35510000	3.19217	MICU2
29	260001	310000	3.19212	LOC104970173|LOC789688
19	27300001	27350000	3.19208	EIF4A1|MPDU1|SOX15|SHBG|SENP3|CD68|FXR2|SAT2
7	51260001	51310000	3.19147	PURA
19	26920001	26970000	3.19133	DVL2|GABARAP|CTDNEP1|CLDN7|DLG4|ACADVL|PHF23|ELP5
1	157960001	158010000	3.19122	GPX5|ZBED9
7	43340001	43390000	3.19074	PTBP1|PLPPR3
26	50420001	50470000	3.18858	TCERG1L
7	49720001	49770000	3.1876	SLBP2|CDC25C|FAM53C|KDM3B
2	124700001	124750000	3.18737	YTHDF2
26	15180001	15230000	3.18593	SLC25A6|LOC112444532|ASMTL
16	39800001	39850000	3.18399	DNM3
15	47240001	47290000	3.18398	OR52N2
19	27420001	27470000	3.18351	DNAH2
16	38680001	38730000	3.18236	LOC517828
2	125720001	125770000	3.18158	AHDC1
7	43320001	43370000	3.18065	MISP|PALM|PTBP1
13	69640001	69690000	3.17969	TOP1
9	38940001	38990000	3.17937	REV3L
9	38900001	38950000	3.17834	LOC784866|REV3L
16	39820001	39870000	3.17644	DNM3
19	57760001	57810000	3.17643	SDK2
13	22700001	22750000	3.17606	CASC10|SKIDA1|MLLT10
7	51540001	51590000	3.17563	HBEGF|SLC4A9
7	50060001	50110000	3.17548	CTNNA1
7	43880001	43930000	3.17463	C7H19orf25|REEP6|ADAMTSL5|PCSK4
1	77520001	77570000	3.17388	TP63
12	35520001	35570000	3.17375	ZDHHC20
8	111980001	112030000	3.17347	MYT1L
2	121320001	121370000	3.17293	CCDC28B
2	125960001	126010000	3.17257	WDTC1
7	49860001	49910000	3.1701	ETF1|HSPA9|CTNNA1
23	21720001	21770000	3.16984	LOC100138976
16	39780001	39830000	3.16874	DNM3
2	126020001	126070000	3.16849	WDTC1
12	21460001	21510000	3.16844	NEK5
5	55980001	56030000	3.16821	ARHGAP9|INHBE|GLI1|INHBC|MARS
13	23420001	23470000	3.16737	BMI1|COMMD3|SPAG6
22	10820001	10870000	3.1671	GOLGA4
12	87140001	87190000	3.16668	LOC112449111
15	44900001	44950000	3.16648	LOC516263|LOC782791
8	7320001	7370000	3.16612	ADAM21
5	55960001	56010000	3.16559	DDIT3|ARHGAP9|INHBE|GLI1|MARS
15	51440001	51490000	3.16546	LOC618664|LOC407148
7	43440001	43490000	3.16527	R3HDM4|KISS1R|ARID3A
7	18740001	18790000	3.16486	LOC112447361
7	50180001	50230000	3.16459	LRRTM2|CTNNA1
2	126400001	126450000	3.16424	PIGV|ARID1A
7	50860001	50910000	3.16407	CXXC5
22	10760001	10810000	3.16282	GOLGA4
12	36100001	36150000	3.16202	GJA3
1	82840001	82890000	3.16175	FAM131A|EIF4G1|PSMD2|CLCN2
7	50080001	50130000	3.16134	CTNNA1
5	25980001	26030000	3.16131	HOXC5|HOXC6|HOXC8|HOXC4|HOXC9
12	71120001	71170000	3.16119	LOC522174
4	119840001	119890000	3.1602	LOC112446467
16	39840001	39890000	3.15933	DNM3
19	27480001	27530000	3.15908	DNAH2|KDM6B
12	36160001	36210000	3.15907	ZMYM2
3	119600001	119650000	3.1584	LOC617467|LOC526047|LOC112445919|LOC112446047
9	39200001	39250000	3.1578	SLC16A10
6	66620001	66670000	3.15763	NFXL1|CNGA1
7	49780001	49830000	3.1574	REEP2|EGR1|KDM3B
12	36180001	36230000	3.15718	ZMYM2
4	94320001	94370000	3.15624	MARK4|COPG2
4	68840001	68890000	3.15618	HOXA11|HOXA10|HOXA7|HOXA13|HOXA9
27	6960001	7010000	3.15616	DEFB
17	62220001	62270000	3.15581	ADAM1A|LOC112442048|LOC112442049|MAPKAPK5
7	50740001	50790000	3.15577	TMEM173|UBE2D2
17	70680001	70730000	3.15564	LOC112441499
17	8460001	8510000	3.15534	IQCM
7	49840001	49890000	3.15513	ETF1
19	37880001	37930000	3.15505	HOXB7|HOXB5|HOXB4|HOXB6|HOXB3|HOXB8
7	50120001	50170000	3.15314	CTNNA1
7	43860001	43910000	3.15306	C7H19orf25|REEP6|APC2|PCSK4
13	69660001	69710000	3.15293	TOP1
1	52120001	52170000	3.15261	BBX
7	49800001	49850000	3.15182	REEP2|EGR1|KDM3B
12	35500001	35550000	3.15162	MICU2|ZDHHC20
4	68900001	68950000	3.15112	HOXA5|HOXA4|HOXA2|HOXA1|HOXA3
22	10800001	10850000	3.14947	GOLGA4
9	41780001	41830000	3.14905	AFG1L
7	50140001	50190000	3.14888	CTNNA1
23	31260001	31310000	3.14818	PRSS16
5	59100001	59150000	3.14801	LOC788258
7	51660001	51710000	3.14794	ANKHD1
21	45780001	45830000	3.14778	RALGAPA1
8	200001	250000	3.14766	MFSD14B
8	340001	390000	3.14741	MFSD14B
27	1080001	1130000	3.14697	DLGAP2
19	27280001	27330000	3.14682	TNFSF12|LOC107131516|TNFSF13|EIF4A1|MPDU1|SOX15|SENP3|CD68|FXR2
13	69760001	69810000	3.14645	PLCG1|TOP1
16	39740001	39790000	3.14477	DNM3
13	38020001	38070000	3.14344	BANF2|RRBP1
2	125840001	125890000	3.14341	WASF2
3	99660001	99710000	3.14298	LOC513210
20	51180001	51230000	3.14134	CDH12
16	39860001	39910000	3.14078	DNM3
4	68860001	68910000	3.14072	HOXA11|HOXA10|HOXA7|HOXA5|HOXA9|HOXA6|HOXA3
7	50840001	50890000	3.14024	CXXC5
18	34920001	34970000	3.13983	KCTD19|LRRC36
18	35340001	35390000	3.13977	THAP11|NRN1L|CENPT|NUTF2|EDC4|PSKH1
26	38260001	38310000	3.13769	RAB11FIP2
7	51560001	51610000	3.13725	SLC4A9
19	27460001	27510000	3.13707	DNAH2
9	41580001	41630000	3.137	FOXO3
12	35480001	35530000	3.1369	MICU2|ZDHHC20
12	70040001	70090000	3.13686	LOC784305
4	94300001	94350000	3.13615	MARK4|COPG2
11	26440001	26490000	3.13261	SLC10A6|PPM1B
7	43560001	43610000	3.13221	GPX4|ABCA7|ARHGAP45|POLR2E|SBNO2
7	60360001	60410000	3.13219	SH3TC2
8	50820001	50870000	3.12926	TRPM6
7	50560001	50610000	3.12906	MATR3
7	50200001	50250000	3.12853	CTNNA1
7	50160001	50210000	3.12728	LRRTM2|CTNNA1
8	82120001	82170000	3.12662	PTCH1
16	38980001	39030000	3.12623	PRRC2C
21	45800001	45850000	3.12565	RALGAPA1
5	44280001	44330000	3.12518	LOC617219
7	60380001	60430000	3.12497	SH3TC2
7	50100001	50150000	3.12494	CTNNA1
11	98580001	98630000	3.12482	PIP5KL1|DPM2|ST6GALNAC4|FAM102A
3	21400001	21450000	3.12468	POLR3GL|ANKRD34A|LIX1L|RBM8A
5	26000001	26050000	3.12383	HOXC6|HOXC8|HOXC10|HOXC9
7	49820001	49870000	3.12327	EGR1|ETF1
15	84140001	84190000	3.12321	OR4A15
18	34940001	34990000	3.12303	LRRC36
7	49700001	49750000	3.12302	SLBP2|CDC25C|FAM53C|KDM3B
3	21320001	21370000	3.12226	HJV
3	54320001	54370000	3.12184	LOC112445995|GBP4
22	10780001	10830000	3.1218	GOLGA4
13	22760001	22810000	3.12131	MLLT10
2	126060001	126110000	3.12095	SLC9A1
9	39220001	39270000	3.12037	SLC16A10
18	65800001	65850000	3.12031	LOC101903649|LOC101903385
18	34960001	35010000	3.11911	TPPP3|LRRC36
4	94280001	94330000	3.11883	MARK4|COPG2
15	84120001	84170000	3.11721	OR4A15
1	157940001	157990000	3.11685	ZBED9
12	36140001	36190000	3.11668	ZMYM2
1	158040001	158090000	3.11652	LOC527195|LOC112448270|ZSCAN23
7	43460001	43510000	3.11448	WDR18|ARID3A
13	23480001	23530000	3.11334	SPAG6
14	39980001	40030000	3.11328	ZFHX4
19	44200001	44250000	3.1128	GPATCH8
9	39360001	39410000	3.11167	RPF2|GTF3C6
18	34980001	35030000	3.11102	TPPP3|ZDHHC1|LRRC36
1	82860001	82910000	3.11102	EIF4G1|PSMD2|ECE2
15	49060001	49110000	3.11043	LOC107133471
19	27320001	27370000	3.10979	SOX15|SHBG|ATP1B2|FXR2|SAT2
13	69700001	69750000	3.10895	TOP1
5	112280001	112330000	3.10851	EP300
1	82900001	82950000	3.10843	ALG3|ECE2|CAMK2N2|VWA5B2
14	39820001	39870000	3.10835	ZFHX4|LOC104974057
5	30760001	30810000	3.10834	KMT2D|PRKAG1
19	27440001	27490000	3.10796	DNAH2
17	69660001	69710000	3.1077	OSBP2
7	42880001	42930000	3.10752	LOC100300085|LOC112447517|LOC522560
4	68880001	68930000	3.10688	HOXA7|HOXA5|HOXA4|HOXA9|HOXA6|HOXA3
19	39840001	39890000	3.10679	FBXL20|CDK12|MED1
16	39000001	39050000	3.10677	PRRC2C
6	100001	150000	3.10671	APELA
8	39380001	39430000	3.10656	JAK2
18	34840001	34890000	3.1063	TMEM208|LOC525426|SLC9A5|FHOD1
13	23460001	23510000	3.1063	SPAG6
18	14560001	14610000	3.10523	CDK10|SPATA2L|VPS9D1|SPATA33|ZNF276|FANCA
20	31540001	31590000	3.10514	NIM1K|ZNF131
3	21420001	21470000	3.10461	LOC789231|PEX11B|LIX1L|RBM8A|ITGA10
9	38880001	38930000	3.10446	LOC784866
22	49600001	49650000	3.10427	DOCK3
5	56800001	56850000	3.10399	BAZ2A|RBMS2
1	56760001	56810000	3.10351	LOC112447300|TAGLN3
19	27080001	27130000	3.10333	NLGN2|SPEM2|LOC112442746|TMEM102|TMEM256|SPEM1|FGF11|CHRNB1
15	49080001	49130000	3.10291	LOC107133471|LOC785144|LOC100847506
9	39240001	39290000	3.10284	SLC16A10
1	158060001	158110000	3.10259	LOC527195|ZSCAN23
10	21580001	21630000	3.10223	BCL2L2|PABPN1|PPP1R3E|RNF212B|HOMEZ
23	16580001	16630000	3.10173	LOC112443696|PEX6|PPP2R5D
11	98560001	98610000	3.10147	PIP5KL1|DPM2|ST6GALNAC4|FAM102A|ST6GALNAC6
9	38960001	39010000	3.10125	REV3L
4	68820001	68870000	3.10122	HOXA11|HOXA10|HOXA13|LOC112446393
4	79260001	79310000	3.10081	INHBA
13	69680001	69730000	3.10079	TOP1
7	51680001	51730000	3.10055	EIF4EBP3|SRA1|ANKHD1
5	30740001	30790000	3.09946	RHEBL1|KMT2D
7	50400001	50450000	3.09906	SIL1
5	56780001	56830000	3.09765	ATP5F1B|PTGES3|BAZ2A|RBMS2
9	39280001	39330000	3.09614	RPF2|SLC16A10
9	41120001	41170000	3.09567	SESN1
12	87160001	87210000	3.09509	LOC112449111
20	71960001	72010000	3.095	LOC524810
19	27340001	27390000	3.09443	SHBG|ATP1B2|SAT2|TP53|WRAP53
7	16620001	16670000	3.09382	LRRC8E|EVI5L|MAP2K7|PRR36
14	60840001	60890000	3.09331	RIMS2
7	43300001	43350000	3.09315	MISP|PALM
10	23200001	23250000	3.093	LOC100336282
7	52900001	52950000	3.09252	PCDH1
7	60400001	60450000	3.09207	SH3TC2
26	50360001	50410000	3.0914	TCERG1L
9	39440001	39490000	3.09107	AMD1|CDK19
4	94260001	94310000	3.09107	MEST|COPG2
18	35360001	35410000	3.09104	NRN1L|NUTF2|EDC4|PSKH1
7	43540001	43590000	3.09086	CNN2|GPX4|ABCA7|ARHGAP45|POLR2E
8	39360001	39410000	3.09033	INSL6|JAK2
18	34860001	34910000	3.09021	PLEKHG4|SLC9A5|KCTD19|FHOD1
10	69760001	69810000	3.08992	NAA30
24	62280001	62330000	3.08937	LOC101906312
7	43580001	43630000	3.08783	GPX4|POLR2E|SBNO2
7	50620001	50670000	3.08777	MZB1|PROB1|PAIP2|SLC23A1|MATR3
20	35460001	35510000	3.08776	RICTOR|OSMR
13	23440001	23490000	3.08731	BMI1|SPAG6
8	61240001	61290000	3.08719	ZCCHC7
26	50400001	50450000	3.08703	TCERG1L
17	62240001	62290000	3.0868	LOC112442048|LOC112442049|MAPKAPK5
1	82940001	82990000	3.08649	ABCF3|AP2M1|VWA5B2|DVL3
11	74860001	74910000	3.08482	ITSN2
5	11980001	12030000	3.08462	METTL25
1	82920001	82970000	3.0846	ALG3|ABCF3|ECE2|CAMK2N2|VWA5B2
11	15480001	15530000	3.08409	LTBP1
22	10840001	10890000	3.08291	GOLGA4
29	280001	330000	3.0829	LOC104970173|LOC789688
8	38740001	38790000	3.08278	KIAA2026
11	74940001	74990000	3.08262	PFN4|FAM228A|TP53I3|FAM228B
29	50980001	51030000	3.08198	IFITM3|LOC112444847
3	21440001	21490000	3.08167	LOC789231|PEX11B|LIX1L|RBM8A|ITGA10|ANKRD35
18	34820001	34870000	3.08138	EXOC3L1|ELMO3|TMEM208|KIAA0895L|E2F4|LOC525426|FHOD1
26	23120001	23170000	3.08135	SUFU
4	114220001	114270000	3.08118	PRKAG2
13	23580001	23630000	3.0809	PIP4K2A
13	57680001	57730000	3.08076	STX16|NPEPL1
7	49980001	50030000	3.08072	CTNNA1
19	47000001	47050000	3.08044	TLK2|MRC2
5	71400001	71450000	3.08007	TIMP3|SYN3
26	37800001	37850000	3.07988	EMX2
13	22780001	22830000	3.07948	MLLT10
7	43240001	43290000	3.07942	FGF22|FSTL3|PRSS57|POLRMT|RNF126
18	35440001	35490000	3.07916	DPEP2|DPEP2NB|DDX28|SLC12A4|DPEP3|DUS2
10	23100001	23150000	3.07915	LOC100336282
9	104100001	104150000	3.07906	PDCD2|TBP
19	27560001	27610000	3.07888	CHD3|RNF227|KCNAB3
7	50380001	50430000	3.07805	SIL1
15	49100001	49150000	3.07793	LOC107133471|LOC785144|LOC100847506|LOC784435
22	10740001	10790000	3.0778	DCLK3|GOLGA4
9	39540001	39590000	3.07691	CDK19
5	112260001	112310000	3.07644	EP300
13	22820001	22870000	3.07596	MLLT10
7	49680001	49730000	3.07571	GFRA3|CDC25C
21	33400001	33450000	3.07548	SIN3A
6	66700001	66750000	3.07533	CNGA1|NIPAL1
26	23260001	23310000	3.07512	TRIM8|ARL3
7	43900001	43950000	3.07509	REEP6|ADAMTSL5|PLK5|MEX3D
1	82880001	82930000	3.07503	ALG3|PSMD2|ECE2|CAMK2N2
10	37120001	37170000	3.07451	MGA
7	60220001	60270000	3.07433	ADRB2
13	43340001	43390000	3.07392	LOC112449294|LOC782061
3	32220001	32270000	3.07388	DENND2D|CEPT1
1	82820001	82870000	3.07385	POLR2H|FAM131A|THPO|EIF4G1|CLCN2
8	39200001	39250000	3.0718	CD274|PDCD1LG2
11	99300001	99350000	3.07177	SPOUT1|KYAT1
7	51640001	51690000	3.07086	ANKHD1
18	34180001	34230000	3.07083	TK2|BEAN1
7	43200001	43250000	3.07077	BSG|HCN2|POLRMT
7	51300001	51350000	3.06976	PURA|IGIP
5	30720001	30770000	3.06972	LMBR1L|DHH|RHEBL1|KMT2D
26	14960001	15010000	3.06875	FRA10AC1|PDE6C
19	26900001	26950000	3.06843	DVL2|DLG4|ACADVL|PHF23
29	8500001	8550000	3.06793	TMEM135
12	31840001	31890000	3.06759	PAN3
18	34900001	34950000	3.06735	PLEKHG4|KCTD19|LRRC36
11	15460001	15510000	3.06712	LTBP1
22	49320001	49370000	3.06699	DCAF1
17	69640001	69690000	3.06685	OSBP2
22	45380001	45430000	3.06675	ERC2
9	39260001	39310000	3.06608	SLC16A10
18	35420001	35470000	3.06593	DPEP2|PSMB10|LCAT|SLC12A4|DPEP3|DUS2
20	51220001	51270000	3.0659	CDH12
19	37860001	37910000	3.06566	HOXB9|HOXB7|HOXB5|HOXB6|HOXB8
16	38960001	39010000	3.06565	PRRC2C
5	99000001	99050000	3.0655	LOC101902742
12	71840001	71890000	3.06493	LOC100337053
18	61420001	61470000	3.06472	LOC100300449
7	50600001	50650000	3.0643	PAIP2|SLC23A1|MATR3
9	41680001	41730000	3.06418	AFG1L
7	42920001	42970000	3.06371	LOC522560|LOC788709|LOC112447520|LOC787611
16	39720001	39770000	3.06263	DNM3
22	45480001	45530000	3.06257	ERC2
22	45460001	45510000	3.06255	ERC2
5	57180001	57230000	3.06247	ZC3H10|ESYT1|PA2G4|ERBB3
3	101000001	101050000	3.06229	LOC112446022|UROD|HECTD3|ZSWIM5
3	100980001	101030000	3.06188	LOC112446022|ZSWIM5
7	93040001	93090000	3.06174	NR2F1|FAM172A
19	27060001	27110000	3.06169	PLSCR3|NLGN2|SPEM2|LOC112442746|TNK1|TMEM256|SPEM1
6	66640001	66690000	3.06141	NFXL1|CNGA1
13	22800001	22850000	3.06115	MLLT10
19	44180001	44230000	3.06047	ITGA2B|GPATCH8
27	6920001	6970000	3.06046	DEFB
8	39340001	39390000	3.06016	INSL6|JAK2
11	74880001	74930000	3.05999	ITSN2
11	98600001	98650000	3.05995	DPM2|FAM102A
9	39180001	39230000	3.05955	SLC16A10
29	5500001	5550000	3.05897	LOC112444838|LOC530556
18	35620001	35670000	3.05885	PLA2G15|SLC7A6
12	31860001	31910000	3.05875	PAN3
18	35400001	35450000	3.05863	PSMB10|LCAT|SLC12A4|PSKH1
9	39460001	39510000	3.05823	CDK19
11	73220001	73270000	3.05816	ADGRF3|HADHB|HADHA
22	49300001	49350000	3.05797	DCAF1
13	22900001	22950000	3.05714	MLLT10
19	23060001	23110000	3.05712	DPH1|OVCA2|HIC1|SMG6
7	43280001	43330000	3.05643	FSTL3|PRSS57|MISP|PALM
8	39420001	39470000	3.05634	JAK2
4	76760001	76810000	3.05633	LOC112446406|OGDH
18	35380001	35430000	3.05585	NRN1L|EDC4|PSMB10|LCAT|SLC12A4|PSKH1
2	125700001	125750000	3.05572	AHDC1|FGR
19	31260001	31310000	3.05559	ARHGAP44
3	103880001	103930000	3.05555	FOXJ3
17	62180001	62230000	3.05514	ADAM1A|LOC112442047
18	35580001	35630000	3.05489	ESRP2|PLA2G15|NFATC3
3	49060001	49110000	3.05411	ABCD3
7	51520001	51570000	3.05406	HBEGF|SLC4A9
19	26420001	26470000	3.0539	LOC100848357|SPAG7|PFN1|RNF167|SLC25A11|CAMTA2|ENO3|GP1BA
2	125940001	125990000	3.05355	SYTL1|TMEM222|WDTC1
7	68580001	68630000	3.05335	LOC112447526
7	43260001	43310000	3.05302	FGF22|FSTL3|PRSS57|RNF126|PALM
3	22460001	22510000	3.05243	LOC788724|FMO5
5	55940001	55990000	3.05228	DDIT3|ARHGAP9|DCTN2|MBD6|MARS
1	52220001	52270000	3.05192	BBX
21	69800001	69850000	3.0517	LOC112443194
16	5960001	6010000	3.05166	LOC101905630
7	43220001	43270000	3.05156	FGF22|HCN2|POLRMT|RNF126
16	51180001	51230000	3.05142	TAS1R3|INTS11|PUSL1|DVL1|CPTP|ACAP3|SCNN1D
23	30280001	30330000	3.05137	LOC112443785
26	18220001	18270000	3.0513	LCOR
21	33380001	33430000	3.05129	SIN3A
18	34780001	34830000	3.05122	B3GNT9|TRADD|HSF4|NOL3|EXOC3L1|C18H16orf70|FBXL8|KIAA0895L|E2F4
19	44220001	44270000	3.05112	GPATCH8
26	22960001	23010000	3.05104	GBF1
2	86040001	86090000	3.05079	HSPD1|HSPE1|MOB4
1	52140001	52190000	3.05075	BBX
21	45840001	45890000	3.05003	RALGAPA1
8	39400001	39450000	3.04988	JAK2
7	43800001	43850000	3.04982	GAMT|RPS15|MUM1|NDUFS7|DAZAP1
19	46200001	46250000	3.04982	CDC27
11	74780001	74830000	3.04972	ITSN2
8	61200001	61250000	3.04957	ZCCHC7
7	43600001	43650000	3.0494	SBNO2
7	19620001	19670000	3.04908	UBXN6|PLIN4|HDGFL2
19	27040001	27090000	3.04895	KCTD11|TMEM95|PLSCR3|NLGN2|ACAP1|TNK1|TMEM256
19	27020001	27070000	3.04876	GPS2|KCTD11|TMEM95|EIF5A|NEURL4|ACAP1|TNK1
8	39220001	39270000	3.04857	CD274
7	50040001	50090000	3.04855	CTNNA1
15	29100001	29150000	3.04777	KMT2A
16	51220001	51270000	3.0475	LOC112441769|C1QTNF12|B3GALT6|ACAP3|SCNN1D|UBE2J2
9	39160001	39210000	3.04687	SLC16A10
6	66680001	66730000	3.04607	CNGA1|NIPAL1
26	14980001	15030000	3.04603	FRA10AC1
15	49160001	49210000	3.04597	LOC784376|LOC112441576
8	61280001	61330000	3.04595	ZCCHC7
3	50060001	50110000	3.04578	LOC112445988|DR1
16	8900001	8950000	3.04542	LOC789494
2	125920001	125970000	3.04534	SYTL1|TMEM222|MAP3K6|WDTC1
16	44380001	44430000	3.04501	LOC107131287
15	79240001	79290000	3.04491	LOC507377|OR8K1|LOC508180|LOC615824|OR8J1
18	35160001	35210000	3.04486	CARMIL2|CTCF|ACD
13	23500001	23550000	3.04424	SPAG6
18	35540001	35590000	3.04422	NFATC3
11	61500001	61550000	3.04402	OTX1|EHBP1
18	35320001	35370000	3.04401	TSNAXIP1|THAP11|RANBP10|CENPT|NUTF2
9	41800001	41850000	3.04397	AFG1L
7	20440001	20490000	3.04363	NFIC
5	26020001	26070000	3.04314	HOXC8|HOXC10|HOXC11|HOXC9
18	34880001	34930000	3.04305	PLEKHG4|SLC9A5|KCTD19
13	22860001	22910000	3.04299	MLLT10
19	42720001	42770000	3.04251	TUBG2|CCR10|CNTNAP1|EZH1|PLEKHH3
3	103900001	103950000	3.0424	FOXJ3
12	39660001	39710000	3.04196	PCDH9
19	42740001	42790000	3.04189	CNTNAP1|EZH1
20	35440001	35490000	3.04182	RICTOR
19	27000001	27050000	3.04167	GPS2|EIF5A|NEURL4|ACAP1
1	107040001	107090000	3.04145	TRIM59|SMC4|IFT80
3	95320001	95370000	3.04142	CDKN2C|FAF1
3	50200001	50250000	3.04139	CCDC18
19	26980001	27030000	3.04124	YBX2|GPS2|SLC2A4|EIF5A|NEURL4
18	34760001	34810000	3.04112	B3GNT9|TRADD|HSF4|NOL3|C18H16orf70|FBXL8
7	52760001	52810000	3.04015	ARAP3
7	50680001	50730000	3.04012	DNAJC18|ECSCR
1	107080001	107130000	3.03978	IFT80
3	50300001	50350000	3.03954	TMED5|MTF2
16	50700001	50750000	3.03951	CFAP74|GABRD
19	26940001	26990000	3.03936	DVL2|GABARAP|CTDNEP1|CLDN7|ACADVL|PHF23|ELP5|SLC2A4
2	128120001	128170000	3.03932	CLIC4
26	22940001	22990000	3.03927	GBF1
15	17640001	17690000	3.03893	CUL5
9	39140001	39190000	3.03882	MFSD4B|SLC16A10
10	38000001	38050000	3.03882	CDAN1|STARD9|TTBK2
18	35000001	35050000	3.03858	TPPP3|ZDHHC1|HSD11B2|ATP6V0D1|LRRC36
19	44000001	44050000	3.03852	ATXN7L3|LOC101907697|TMUB2|UBTF|LOC107131530
5	56720001	56770000	3.03846	PRIM1|NACA|PTGES3
14	39940001	39990000	3.0384	ZFHX4
10	23160001	23210000	3.0384	LOC100336282
17	61920001	61970000	3.03834	HECTD4
11	74920001	74970000	3.03789	FAM228A|ITSN2|FAM228B
7	43480001	43530000	3.03784	WDR18|TMEM259|ARID3A|GRIN3B
5	56700001	56750000	3.03737	PRIM1|NACA
1	107060001	107110000	3.03722	SMC4|IFT80
5	102000001	102050000	3.03683	WC-7
24	34600001	34650000	3.03674	SNRPD1|ESCO1
5	112300001	112350000	3.03641	EP300
2	125860001	125910000	3.03638	CD164L2|GPR3|WASF2
17	56940001	56990000	3.0362	TAOK3
16	39020001	39070000	3.03595	PRRC2C
3	16240001	16290000	3.03587	UBAP2L|HAX1
18	34800001	34850000	3.03518	HSF4|NOL3|EXOC3L1|ELMO3|FBXL8|KIAA0895L|E2F4|LOC525426
24	42960001	43010000	3.03511	SPIRE1
10	21560001	21610000	3.03473	BCL2L2|EFS|SLC22A17|PABPN1|PPP1R3E
7	43640001	43690000	3.03469	ATP5F1D|STK11|CBARP|MIDN
8	38720001	38770000	3.03435	KIAA2026
7	50580001	50630000	3.03431	PAIP2|MATR3
7	16640001	16690000	3.03387	LRRC8E|TGFBR3L|CTXN1|EVI5L|MAP2K7|SNAPC2|TIMM44|PRR36
26	15940001	15990000	3.03351	TBC1D12
5	30780001	30830000	3.0334	KMT2D|DDN|PRKAG1
6	66660001	66710000	3.03328	CNGA1
1	107100001	107150000	3.03282	IFT80
8	39240001	39290000	3.03281	CD274|PLGRKT
7	57500001	57550000	3.0326	POU4F3
16	51000001	51050000	3.03251	MMP23|FNDC10|MIB2|CDK11B
18	35020001	35070000	3.03229	ZDHHC1|HSD11B2|ATP6V0D1
26	22980001	23030000	3.03226	NFKB2|PSD|GBF1
7	43660001	43710000	3.03225	ATP5F1D|CIRBP|STK11|CBARP|MIDN
19	42760001	42810000	3.03182	RAMP2|VPS25|EZH1
13	61640001	61690000	3.03173	TM9SF4|PLAGL2
14	39960001	40010000	3.03165	ZFHX4
29	43100001	43150000	3.03152	EHD1|PPP2R5B|ATG2A
16	50980001	51030000	3.03112	MMP23|SLC35E2|MIB2|CDK11B
13	22920001	22970000	3.03109	MLLT10|DNAJC1
16	50720001	50770000	3.03066	CFAP74|GABRD
18	35140001	35190000	3.03053	CTCF
11	73240001	73290000	3.03043	HADHB|HADHA
26	50220001	50270000	3.03036	TCERG1L
2	124680001	124730000	3.03007	YTHDF2
7	16600001	16650000	3.02992	EVI5L|PRR36
7	51000001	51050000	3.02976	PSD2|NRG2
18	34600001	34650000	3.02909	RRAD|CES2|LOC112442294|CDH16|FAM96B
3	49980001	50030000	3.02907	FNBP1L
1	157720001	157770000	3.02893	LOC538060
22	49280001	49330000	3.02841	DCAF1
7	50480001	50530000	3.02834	SIL1
19	42780001	42830000	3.02832	RAMP2|VPS25|CNTD1|EZH1|WNK4|COA3
19	11300001	11350000	3.02814	BRIP1
21	45820001	45870000	3.02784	RALGAPA1
2	88440001	88490000	3.02742	C2H2orf69|FTCDNL1
3	20740001	20790000	3.02737	HIST2H2AA4|HIST1H2BL|H2B|LOC788077|LOC504599|HIST2H2BF|LOC516742|HIST1H2AK
19	37900001	37950000	3.02732	HOXB5|HOXB4|HOXB2|HOXB3
17	56960001	57010000	3.02706	TAOK3
3	50000001	50050000	3.02676	FNBP1L
5	56760001	56810000	3.02658	ATP5F1B|PTGES3|BAZ2A
13	43280001	43330000	3.02552	LOC112449294|LOC782061
22	56020001	56070000	3.02547	TMCC1
26	22500001	22550000	3.02538	FGF8|NPM3|OGA
16	8920001	8970000	3.02496	LOC789494
4	105860001	105910000	3.02457	LOC100300510|LOC509513
16	38940001	38990000	3.02436	PRRC2C
19	39860001	39910000	3.02384	CDK12|MED1
19	11320001	11370000	3.02366	BRIP1
10	21600001	21650000	3.02328	BCL2L2|PPP1R3E|RNF212B|HOMEZ
22	45500001	45550000	3.02315	WNT5A|ERC2
15	47220001	47270000	3.02289	OR52E6|OR52N2
16	51200001	51250000	3.0227	INTS11|PUSL1|LOC112441769|CPTP|ACAP3|SCNN1D|UBE2J2
26	22740001	22790000	3.02261	HPS6|LDB1|ARMH3
3	74920001	74970000	3.02248	SRSF11
5	59020001	59070000	3.02196	LOC788220
9	38980001	39030000	3.02147	REV3L
29	20260001	20310000	3.02142	LUZP2
13	22840001	22890000	3.02125	MLLT10
7	51220001	51270000	3.02123	NRG2
15	39020001	39070000	3.02101	FAR1
3	50180001	50230000	3.02081	CCDC18
24	43060001	43110000	3.02081	CEP76|PSMG2|PTPN2
19	36860001	36910000	3.02075	FAM117A
18	35120001	35170000	3.0207	CTCF|RIPOR1
22	56060001	56110000	3.0206	TMCC1
12	36400001	36450000	3.02046	PARP4
1	82960001	83010000	3.02037	ABCF3|AP2M1|EIF2B5|DVL3
7	49660001	49710000	3.02007	GFRA3|CDC25C
13	69920001	69970000	3.01956	ZHX3
13	320001	370000	3.01932	LOC784898
12	31820001	31870000	3.01902	FLT1|PAN3
2	128140001	128190000	3.01876	CLIC4
12	72600001	72650000	3.01832	LOC112449074|LOC104970698
7	51700001	51750000	3.01825	EIF4EBP3|SRA1|APBB3|LOC509618|SLC35A4|LOC112447523|ANKHD1
21	45760001	45810000	3.01795	INSM2|RALGAPA1
5	57200001	57250000	3.01763	ZC3H10|PA2G4|ERBB3
10	35720001	35770000	3.01754	BMF
11	74900001	74950000	3.01718	FAM228A|ITSN2|FAM228B
3	21580001	21630000	3.01697	RNF115|CD160
9	12240001	12290000	3.0165	KCNQ5
2	126380001	126430000	3.0165	PIGV|ARID1A
2	90820001	90870000	3.01632	BMPR2
3	50140001	50190000	3.01603	CCDC18
13	22940001	22990000	3.01603	MLLT10|DNAJC1
9	40000001	40050000	3.01601	CDC40|METTL24|WASF1
3	50220001	50270000	3.01578	CCDC18
22	50240001	50290000	3.01548	RBM5|RBM6
2	88460001	88510000	3.01539	C2H2orf69|TYW5|FTCDNL1
10	10340001	10390000	3.01525	JMY
7	43520001	43570000	3.01477	TMEM259|CNN2|ABCA7|ARHGAP45|GRIN3B
22	45360001	45410000	3.01464	ERC2
7	49900001	49950000	3.01441	HSPA9|CTNNA1
11	43680001	43730000	3.01429	PUS10
3	21460001	21510000	3.01428	ITGA10|PIAS3|ANKRD35
19	44240001	44290000	3.01407	GPATCH8
2	7940001	7990000	3.01395	GULP1
29	5520001	5570000	3.01387	LOC112444838|LOC530556
22	23820001	23870000	3.01385	CNTN4
5	71420001	71470000	3.0138	TIMP3|SYN3
9	39560001	39610000	3.01361	CDK19
13	22880001	22930000	3.01354	MLLT10
2	125900001	125950000	3.01309	CD164L2|FCN3|SYTL1|TMEM222|MAP3K6
3	50160001	50210000	3.01308	CCDC18
1	107120001	107170000	3.01257	IFT80
10	58880001	58930000	3.01254	DMXL2
18	35560001	35610000	3.01234	ESRP2|NFATC3
18	14580001	14630000	3.01222	VPS9D1|ZNF276|FANCA
8	360001	410000	3.01214	MFSD14B
1	95440001	95490000	3.01198	LOC101904810|FNDC3B
7	17000001	17050000	3.01175	ANGPTL4|RAB11B|MARCH2
7	50220001	50270000	3.01171	CTNNA1|SIL1
23	28640001	28690000	3.01148	JSP.1
14	31400001	31450000	3.01087	ARFGEF1
2	88420001	88470000	3.01086	FTCDNL1
7	17340001	17390000	3.01079	LOC100337044
11	66460001	66510000	3.01057	C1D
18	35100001	35150000	3.01051	CTCF|RIPOR1
5	56740001	56790000	3.01015	ATP5F1B|NACA|PTGES3
5	120000001	120050000	3.0101	ACR|SHANK3|RABL2B
15	37780001	37830000	3.00971	CALCB
4	68800001	68850000	3.00923	EVX1|HOXA13|LOC112446393
7	43180001	43230000	3.00907	CDC34|GZMM|BSG|HCN2
24	43080001	43130000	3.00899	PSMG2|PTPN2
5	112520001	112570000	3.0088	PHF5A|TEF|TOB2|ACO2
11	61520001	61570000	3.00858	OTX1|EHBP1
5	57160001	57210000	3.00847	MYL6B|ZC3H10|MYL6|ESYT1|PA2G4|SMARCC2
2	126420001	126470000	3.00842	ARID1A
5	70240001	70290000	3.00831	TMEM263|CRY1|MTERF2
14	39840001	39890000	3.00813	ZFHX4|LOC104974057
4	68920001	68970000	3.00799	HOXA2|HOXA1|HOXA3
18	35520001	35570000	3.00798	NFATC3
9	39000001	39050000	3.00795	REV3L
19	40380001	40430000	3.00778	NR1D1|MSL1|THRA
2	90840001	90890000	3.00772	BMPR2
1	132220001	132270000	3.00771	NCK1
7	19600001	19650000	3.00769	PLIN5|PLIN4|HDGFL2
22	23720001	23770000	3.00751	CNTN4
10	58740001	58790000	3.00748	DMXL2
24	42940001	42990000	3.00746	SPIRE1
9	38820001	38870000	3.00716	TRAF3IP2
5	70260001	70310000	3.00705	CRY1
7	43840001	43890000	3.00704	RPS15|C7H19orf25|DAZAP1|APC2|PCSK4
19	42800001	42850000	3.00697	RAMP2|VPS25|CNTD1|WNK4|COA3|BECN1|PSME3
7	51020001	51070000	3.00684	PSD2|NRG2
7	51460001	51510000	3.00677	PFDN1
18	35960001	36010000	3.00674	CDH3
22	49620001	49670000	3.00576	DOCK3
8	39180001	39230000	3.00546	PDCD1LG2
7	43680001	43730000	3.00498	ATP5F1D|CIRBP|CBARP|MIDN|C7H19orf24|EFNA2
10	58720001	58770000	3.00496	DMXL2
3	49960001	50010000	3.00494	FNBP1L
17	62160001	62210000	3.00488	TMEM116|LOC112442047
23	30180001	30230000	3.0047	LOC112443761
13	23400001	23450000	3.00438	BMI1|COMMD3
11	74840001	74890000	3.00432	ITSN2
26	22640001	22690000	3.00407	ARMH3
16	51040001	51090000	3.00398	FNDC10|TMEM240|SSU72|ATAD3A
11	73600001	73650000	3.00391	ASXL2
7	51580001	51630000	3.0038	ANKHD1
3	99680001	99730000	3.00367	LOC513210|FAAH
22	56040001	56090000	3.00359	TMCC1
8	39460001	39510000	3.00358	JAK2
21	33420001	33470000	3.00346	NEIL1|MAN2C1|SIN3A
10	36540001	36590000	3.00346	INO80
7	51320001	51370000	3.00326	CYSTM1
19	44280001	44330000	3.00278	FZD2|GPATCH8
26	15920001	15970000	3.00245	TBC1D12
17	56980001	57030000	3.00238	TAOK3
4	54060001	54110000	3.00235	FOXP2
11	82960001	83010000	3.00233	PGGHG|IFITM5|IFITM2|LOC112441484|NBAS
7	17080001	17130000	3.00231	ZNF414|HNRNPM|PRAM1|MYO1F
29	48920001	48970000	3.00227	LOC112444897|KCNQ1
10	58900001	58950000	3.00191	DMXL2|GLDN
27	6940001	6990000	3.00158	DEFB
13	61620001	61670000	3.00152	TM9SF4
18	35600001	35650000	3.00146	ESRP2|PLA2G15|NFATC3|SLC7A6
15	17660001	17710000	3.00142	CUL5
14	20980001	21030000	3.0013	PCMTD1
15	39040001	39090000	3.00124	FAR1
24	34580001	34630000	3.00118	SNRPD1|ABHD3
22	23760001	23810000	3.00109	CNTN4
18	34160001	34210000	3.00107	CDH5|BEAN1
5	56320001	56370000	3.00106	STAT6|NAB2|NEMP1
15	39000001	39050000	3.00103	FAR1
3	21700001	21750000	3.00099	GPR89A
23	31240001	31290000	3.00098	POM121L2
7	51120001	51170000	3.00084	NRG2
10	21000001	21050000	3.00082	RNF31|EMC9|PSME1|FITM1|DCAF11|PSME2|PCK2
19	37840001	37890000	3.00078	HOXB9|HOXB7|HOXB6|HOXB8
26	50180001	50230000	3.00061	LOC528422|TCERG1L
17	54180001	54230000	3.00061	ATP2A2
9	41500001	41550000	3.00045	FOXO3
7	58480001	58530000	3.0004	STK32A
3	19880001	19930000	3.00038	ARNT
3	21560001	21610000	3.00033	RNF115|CD160
12	36200001	36250000	3.00024	ZMYM5
5	56300001	56350000	3.00021	STAT6|NAB2|LRP1
10	21620001	21670000	3.00018	RNF212B|HOMEZ
22	10680001	10730000	2.9999	TRANK1|DCLK3
15	49920001	49970000	2.99983	LOC112441578|OR52J3|LOC112441579|LOC782692
3	50260001	50310000	2.9998	TMED5|CCDC18
7	60420001	60470000	2.99938	SH3TC2
18	35660001	35710000	2.9993	SLC7A6OS|PRMT7|SLC7A6
19	11100001	11150000	2.99928	MED13
21	45900001	45950000	2.99893	RALGAPA1
26	22520001	22570000	2.99883	KCNIP2|OGA
5	30820001	30870000	2.99876	WNT10B|DDN|WNT1|ARF3
8	38700001	38750000	2.99847	KIAA2026
2	126440001	126490000	2.99839	ARID1A
7	43620001	43670000	2.99835	SBNO2|STK11
18	34740001	34790000	2.99826	B3GNT9|C18H16orf70|CBFB
2	126100001	126150000	2.9979	SLC9A1
22	50220001	50270000	2.99775	RBM5|RBM6
5	112240001	112290000	2.99761	EP300
29	48940001	48990000	2.9975	KCNQ1
26	50200001	50250000	2.99748	TCERG1L
18	35180001	35230000	2.99724	CARMIL2|PARD6A|ENKD1|C18H16orf86|CTCF|ACD|GFOD2
11	66480001	66530000	2.99705	C1D
12	32080001	32130000	2.99679	CDX2|PDX1
18	35480001	35530000	2.99673	DUS2|NFATC3
26	23000001	23050000	2.99654	FBXL15|NFKB2|PSD|CUEDC2
16	8880001	8930000	2.99645	LOC789494
7	17120001	17170000	2.99629	MYO1F|ADAMTS10
19	36840001	36890000	2.9961	FAM117A|KAT7
3	50040001	50090000	2.99606	DR1|FNBP1L
26	23240001	23290000	2.99579	TRIM8|SUFU
22	10340001	10390000	2.99558	LRRFIP2
5	30800001	30850000	2.99556	WNT10B|DDN|WNT1|PRKAG1
8	61900001	61950000	2.99536	LOC514189|DCAF10
11	61320001	61370000	2.99534	EHBP1
1	52100001	52150000	2.99501	BBX
12	36080001	36130000	2.99491	GJB2|GJA3
19	27100001	27150000	2.99475	SPEM2|LOC112442746|TMEM102|SPEM1|FGF11|SLC35G6|CHRNB1|ZBTB4
23	20001	70000	2.99474	LOC112443721|LOC101906171
12	25960001	26010000	2.99473	MAB21L1|NBEA
17	56920001	56970000	2.99462	TAOK3
16	51160001	51210000	2.99454	MXRA8|TAS1R3|INTS11|DVL1|CPTP
16	51020001	51070000	2.99421	FNDC10|MIB2|SSU72
5	55920001	55970000	2.99401	DDIT3|KIF5A|DCTN2|MBD6|MARS
1	157760001	157810000	2.99339	LOC538060
1	98200001	98250000	2.99338	MECOM
10	59100001	59150000	2.9933	CYP19A1
15	44860001	44910000	2.99314	LOC531779|LOC782645|LOC782678
18	34680001	34730000	2.99307	CES4A|CBFB
24	43040001	43090000	2.99297	CEP76|PSMG2|SPIRE1
10	36500001	36550000	2.99296	INO80
19	43900001	43950000	2.99266	LSM12|HDAC5|G6PC3
24	42840001	42890000	2.99252	PRELID3A|SPIRE1
9	39480001	39530000	2.99226	CDK19
3	34320001	34370000	2.99224	WDR47
14	8500001	8550000	2.99224	PHF20L1
7	51200001	51250000	2.99209	NRG2
7	43820001	43870000	2.99173	RPS15|DAZAP1|APC2
7	43780001	43830000	2.99151	GAMT|MUM1|NDUFS7|DAZAP1
7	50720001	50770000	2.99146	SMIM33|TMEM173|ECSCR
7	52560001	52610000	2.99116	PCDHGC3|PCDHGB4|PCDHGA8|DIAPH1|PCDHGA2
8	61920001	61970000	2.99111	DCAF10
18	35500001	35550000	2.99109	DUS2|NFATC3
24	43100001	43150000	2.99099	PTPN2
9	41720001	41770000	2.99085	AFG1L
9	38800001	38850000	2.99077	TRAF3IP2
13	37940001	37990000	2.99074	DSTN|RRBP1
10	23140001	23190000	2.99061	LOC100336282
14	8480001	8530000	2.99046	PHF20L1
7	43500001	43550000	2.99042	WDR18|TMEM259|CNN2|ABCA7|GRIN3B
18	34720001	34770000	2.99022	C18H16orf70|CBFB
9	33500001	33550000	2.99015	VGLL2
10	18780001	18830000	2.99011	MYO9A
15	29500001	29550000	2.98964	BCL9L|UPK2
15	42500001	42550000	2.98943	SBF2
15	17620001	17670000	2.98941	CUL5
5	112540001	112590000	2.98939	PHF5A|TOB2|ACO2
4	54040001	54090000	2.98928	FOXP2
19	26960001	27010000	2.98928	CTDNEP1|CLDN7|YBX2|ELP5|SLC2A4
12	35700001	35750000	2.98921	XPO4|LATS2
7	11800001	11850000	2.98889	ZSWIM4|C7H19orf57
26	22900001	22950000	2.98821	GBF1
10	35860001	35910000	2.98816	PAK6|ANKRD63|PLCB2
22	23740001	23790000	2.98802	CNTN4
4	47140001	47190000	2.9879	SYPL1
19	37920001	37970000	2.98776	HOXB2|HOXB1|HOXB3
26	22920001	22970000	2.98774	GBF1
24	43380001	43430000	2.98773	LDLRAD4
3	50280001	50330000	2.98768	TMED5|CCDC18|MTF2
3	12080001	12130000	2.98766	LOC782529
3	52520001	52570000	2.98758	BARHL2
7	17100001	17150000	2.98754	ZNF414|PRAM1|MYO1F
18	21980001	22030000	2.9875	RPGRIP1L
22	49260001	49310000	2.98726	DCAF1
10	36980001	37030000	2.98709	MGA
3	16260001	16310000	2.98707	C3H1orf189|UBAP2L|C3H1orf43
10	53400001	53450000	2.98685	TCF12
3	74900001	74950000	2.98676	SRSF11
13	38040001	38090000	2.98666	BANF2
12	32300001	32350000	2.98664	POLR1D|LNX2
22	30100001	30150000	2.98619	FOXP1
10	37140001	37190000	2.98607	MAPKBP1|MGA
15	42480001	42530000	2.9859	SBF2
5	28300001	28350000	2.9857	SLC4A8
13	57700001	57750000	2.98549	STX16
11	43740001	43790000	2.98547	PUS10|PEX13
2	125880001	125930000	2.98541	CD164L2|FCN3|GPR3|MAP3K6|WASF2
8	37780001	37830000	2.9854	KDM4C
18	49060001	49110000	2.98511	PAF1|MED29|PLEKHG2|SAMD4B|ZFP36
7	60200001	60250000	2.98506	ADRB2
24	42820001	42870000	2.98469	AFG3L2|PRELID3A
21	45380001	45430000	2.98459	PPP2R3C|KIAA0391
18	35640001	35690000	2.98454	SLC7A6OS|PRMT7|SLC7A6
14	21020001	21070000	2.98452	PCMTD1|LOC104974020
16	43260001	43310000	2.9845	KIF1B
16	50940001	50990000	2.98439	NADK|SLC35E2|CDK11B
9	74240001	74290000	2.98433	MTFR2|BCLAF1
10	18820001	18870000	2.98427	MYO9A
7	50500001	50550000	2.98425	SIL1
8	61880001	61930000	2.98398	EXOSC3|TRMT10B|LOC514189|DCAF10
7	51480001	51530000	2.98393	PFDN1
18	35040001	35090000	2.98353	AGRP|HSD11B2|ATP6V0D1
12	86940001	86990000	2.9835	RASA3
18	35980001	36030000	2.98328	CDH3
11	74820001	74870000	2.98325	ITSN2
19	20600001	20650000	2.98321	NUFIP2
18	49040001	49090000	2.98305	GMFG|PAF1|SAMD4B
10	23080001	23130000	2.98294	LOC100336282
8	38680001	38730000	2.98283	RANBP6|KIAA2026
26	50380001	50430000	2.98262	TCERG1L
10	10040001	10090000	2.98251	DMGDH
11	61300001	61350000	2.98248	EHBP1
26	18200001	18250000	2.98242	LCOR
12	87120001	87170000	2.98221	LOC104970178
12	36380001	36430000	2.98177	MPHOSPH8|PARP4
3	50020001	50070000	2.98155	FNBP1L
15	17680001	17730000	2.98125	CUL5
12	35840001	35890000	2.98109	IL17D|IFT88
16	79200001	79250000	2.98107	LOC112441879|KIF14
8	61220001	61270000	2.98103	ZCCHC7
10	58760001	58810000	2.98079	DMXL2
5	112120001	112170000	2.98061	DNAJB7|XPNPEP3|RBX1
13	61600001	61650000	2.98005	TM9SF4|HCK
18	7300001	7350000	2.98001	DYNLRB2
21	45880001	45930000	2.97974	RALGAPA1
22	44840001	44890000	2.97962	ERC2
14	21000001	21050000	2.9796	PCMTD1
8	39440001	39490000	2.9792	JAK2
17	62260001	62310000	2.9792	ALDH2|MAPKAPK5
13	43460001	43510000	2.97913	LOC112441538|LOC785762|LOC112449293
19	8780001	8830000	2.97912	SRSF1|VEZF1
16	43280001	43330000	2.97908	KIF1B
10	36520001	36570000	2.97908	INO80
17	72920001	72970000	2.9788	ARVCF|TANGO2
1	82800001	82850000	2.97866	POLR2H|FAM131A|CHRD|THPO|CLCN2
9	39520001	39570000	2.97855	CDK19
19	23080001	23130000	2.97853	HIC1|SMG6
10	37840001	37890000	2.97851	LRRC57|SNAP23|HAUS2
7	52920001	52970000	2.97837	KIAA0141|PCDH1
8	39300001	39350000	2.97828	PLGRKT
11	61280001	61330000	2.97824	EHBP1
1	95460001	95510000	2.97815	FNDC3B
19	20580001	20630000	2.97815	CRYBA1|NUFIP2
8	38220001	38270000	2.97793	GLDC
18	34700001	34750000	2.97791	CBFB
16	51140001	51190000	2.97782	CCNL2|MXRA8|AURKAIP1|DVL1
2	18260001	18310000	2.97772	TTN
17	73120001	73170000	2.97757	DGCR6L|LOC101903252|PRODH
19	39820001	39870000	2.97756	FBXL20|MED1
4	94240001	94290000	2.97732	MEST|COPG2
3	74880001	74930000	2.97679	SRSF11
16	50960001	51010000	2.97659	MMP23|NADK|SLC35E2|MIB2|CDK11B
13	57660001	57710000	2.97653	STX16|NPEPL1
11	74800001	74850000	2.97642	ITSN2
18	35780001	35830000	2.97639	SMPD3
1	132280001	132330000	2.97604	SLC35G2|NCK1
3	20720001	20770000	2.97599	HIST2H2AB|HIST2H2AC|HIST2H2AA4|HIST1H2BL|H2B|LOC788077|HIST2H2BE|LOC516742|HIST1H2AK
13	57480001	57530000	2.97583	GNAS|LOC101909083|LOC112449315
22	10860001	10910000	2.97569	C22H3orf35|GOLGA4|ITGA9
3	95300001	95350000	2.97566	CDKN2C
7	43160001	43210000	2.97564	MADCAM1|TPGS1|CDC34|GZMM|BSG
18	35460001	35510000	2.97558	DPEP2|DPEP2NB|DDX28|DUS2
5	59160001	59210000	2.97547	LOC788285|LOC788322
3	22480001	22530000	2.97503	LOC788724|FMO5|PRKAB2
7	54140001	54190000	2.97498	ARHGAP26
26	22660001	22710000	2.97485	ARMH3
2	88480001	88530000	2.97476	C2H2orf69|TYW5|MAIP1|FTCDNL1
25	36920001	36970000	2.97448	ATP5MF|ZNF394|LOC112444276|CPSF4
7	50000001	50050000	2.97416	CTNNA1
3	50320001	50370000	2.97409	MTF2
15	55860001	55910000	2.97406	EMSY
11	44640001	44690000	2.97399	CCDC138|RANBP2
14	30860001	30910000	2.97396	MYBL1|VCPIP1
22	10360001	10410000	2.97391	LRRFIP2
5	71480001	71530000	2.9739	LOC104972499|SYN3
1	107140001	107190000	2.97365	IFT80
17	72900001	72950000	2.97359	COMT|ARVCF|TANGO2|TXNRD2
19	8760001	8810000	2.97328	SRSF1|VEZF1
19	40540001	40590000	2.97323	CDC6|RARA
8	39320001	39370000	2.97315	INSL6
11	73340001	73390000	2.97315	RAB10
24	42860001	42910000	2.97314	PRELID3A|SPIRE1
7	51140001	51190000	2.97312	NRG2
15	17600001	17650000	2.97312	CUL5
12	70760001	70810000	2.97303	LOC523431
10	53380001	53430000	2.973	TCF12
1	71560001	71610000	2.97284	DLG1
10	36960001	37010000	2.97252	TYRO3
17	56880001	56930000	2.97215	TAOK3
7	45760001	45810000	2.97199	TCF7|SKP1
23	620001	670000	2.97199	KHDRBS2
5	56680001	56730000	2.97177	HSD17B6|PRIM1
9	41940001	41990000	2.97169	NR2E1
8	39260001	39310000	2.97166	CD274|PLGRKT
17	67760001	67810000	2.97164	TTC28
13	57460001	57510000	2.97139	GNAS|LOC101909083|LOC112449315
24	42880001	42930000	2.97126	PRELID3A|SPIRE1
7	51500001	51550000	2.97116	PFDN1|HBEGF
10	75860001	75910000	2.97108	WDR89
23	17760001	17810000	2.97099	NFKBIE|SLC35B2|TMEM151B|TCTE1|AARS2
1	157740001	157790000	2.97097	LOC538060
1	132200001	132250000	2.97095	IL20RB|NCK1
9	40020001	40070000	2.97093	CDC40|WASF1
22	30120001	30170000	2.9709	FOXP1
3	21600001	21650000	2.97024	CD160|PDZK1
10	22680001	22730000	2.96993	LOC100336282
1	84040001	84090000	2.96991	DCUN1D1
18	35260001	35310000	2.96988	RANBP10|GFOD2
7	18720001	18770000	2.96982	LOC112447361
1	71580001	71630000	2.9698	DLG1
19	21080001	21130000	2.96976	SSH2
22	44820001	44870000	2.96974	ERC2
3	34380001	34430000	2.96958	CLCC1|WDR47
18	21740001	21790000	2.96958	CHD9
17	61860001	61910000	2.96946	HECTD4
5	71380001	71430000	2.9694	TIMP3|SYN3
3	50240001	50290000	2.9694	CCDC18
16	39700001	39750000	2.96903	DNM3
1	71640001	71690000	2.96901	DLG1
14	37580001	37630000	2.96894	JPH1|GDAP1
11	43700001	43750000	2.96882	PUS10
17	54260001	54310000	2.96868	ANAPC7|ATP2A2
15	29120001	29170000	2.96868	KMT2A
29	48880001	48930000	2.96844	LOC112444897|KCNQ1
23	25620001	25670000	2.96839	BOLA-DQB|BOLA-DQA5
19	11080001	11130000	2.96836	MED13
5	71460001	71510000	2.96835	LOC104972499|SYN3
16	50680001	50730000	2.96809	PRKCZ|GABRD
14	30820001	30870000	2.96808	MYBL1
11	73200001	73250000	2.96773	ADGRF3|HADHB
17	57000001	57050000	2.96752	TAOK3
22	42340001	42390000	2.9675	C22H3orf67
3	20120001	20170000	2.96728	MCL1|ADAMTSL4
17	54200001	54250000	2.96723	ATP2A2
10	18700001	18750000	2.96686	MYO9A
26	38580001	38630000	2.96675	FAM204A
5	29420001	29470000	2.96672	LARP4
10	20980001	21030000	2.96661	REC8|RNF31|EMC9|PSME1|FITM1|DCAF11|IRF9|PSME2
10	37100001	37150000	2.96647	MGA
3	32240001	32290000	2.96634	DRAM2|CEPT1
13	33940001	33990000	2.9662	ZEB1
5	30700001	30750000	2.96611	TUBA1B|LMBR1L|DHH
7	54160001	54210000	2.96593	ARHGAP26
24	43200001	43250000	2.96589	SEH1L|CEP192
12	31880001	31930000	2.96587	PAN3
11	74760001	74810000	2.96575	ITSN2
21	45860001	45910000	2.96566	RALGAPA1
10	20480001	20530000	2.96565	CD276
5	55680001	55730000	2.96543	TSFM|METTL1|CYP27B1|CDK4|TSPAN31|EEF1AKMT3|AGAP2|MARCH9
19	48740001	48790000	2.96542	SMURF2
29	29260001	29310000	2.96515	DDX25|VSIG10L2
22	29820001	29870000	2.96513	PROK2
26	22720001	22770000	2.96497	HPS6|ARMH3
16	39400001	39450000	2.96494	DNM3
25	26840001	26890000	2.96468	TMEM265|CCDC189|RNF40|PHKG2
3	16220001	16270000	2.96421	ATP8B2|AQP10|UBAP2L|HAX1
9	38860001	38910000	2.96417	TRAF3IP2|LOC784866
14	35580001	35630000	2.96388	TRPA1
11	99320001	99370000	2.96343	KYAT1|LOC104968656
10	25740001	25790000	2.96333	CHD8|SUPT16H
2	119400001	119450000	2.9632	PTMA|PDE6D
25	42260001	42310000	2.96318	LOC516442
3	34180001	34230000	2.96306	SARS|KIAA1324
19	10720001	10770000	2.96282	VMP1
7	16980001	17030000	2.96247	KANK3|ANGPTL4|RAB11B
9	38840001	38890000	2.96229	TRAF3IP2|LOC784866
2	114980001	115030000	2.96217	IRS1|RHBDD1
19	26780001	26830000	2.96209	C19H17orf49|BCL6B|SLC16A13|SLC16A11|ALOX12|RNASEK|CLEC10A
19	42340001	42390000	2.9618	STAT5B
16	43240001	43290000	2.96178	KIF1B
10	59120001	59170000	2.96177	CYP19A1
24	42800001	42850000	2.96171	TUBB6|AFG3L2|PRELID3A
26	38560001	38610000	2.96169	FAM204A
13	69940001	69990000	2.96158	LPIN3|ZHX3
17	63300001	63350000	2.96153	ANKRD13A|GIT2
7	51040001	51090000	2.96134	NRG2
19	29220001	29270000	2.96134	GAS7
17	62380001	62430000	2.96115	BICDL1
19	26300001	26350000	2.96094	ZNF232|SCIMP|ZNF594|ZFP3
9	41820001	41870000	2.96091	AFG1L
29	50960001	51010000	2.9607	IFITM3|LOC112444847
23	30300001	30350000	2.96055	LOC112443785|ZSCAN12
5	71440001	71490000	2.96024	TIMP3|SYN3
8	59240001	59290000	2.96022	DNAJB5|PHF24
18	55080001	55130000	2.9602	GRWD1|KDELR1|GRIN2D
17	54160001	54210000	2.96014	IFT81
5	58060001	58110000	2.96013	LOC782430|LOC782338
18	21600001	21650000	2.96006	CHD9
8	23180001	23230000	2.95988	IFNB3|LOC100848709|LOC112447877|LOC112447879|LOC112441480|LOC112447880|LOC787343|LOC112447878
26	15900001	15950000	2.95987	TBC1D12
6	116800001	116850000	2.95984	TMEM129|LOC112447024|TACC3|SLBP
5	112880001	112930000	2.95967	SHISA8|TNFRSF13C|CENPM|SREBF2
26	22700001	22750000	2.95966	ARMH3
22	24200001	24250000	2.9595	CNTN4
21	33360001	33410000	2.95948	PTPN9|SIN3A
7	110260001	110310000	2.9594	CAMK4
7	45780001	45830000	2.95938	TCF7|SKP1
24	43220001	43270000	2.95935	CEP192
14	30840001	30890000	2.95926	MYBL1|VCPIP1
19	11120001	11170000	2.95924	MED13
16	56980001	57030000	2.95916	TNR
5	30980001	31030000	2.95889	ADCY6|TEX49
7	49640001	49690000	2.95885	CDC23|GFRA3
5	28280001	28330000	2.95863	SLC4A8
14	64600001	64650000	2.95849	VPS13B
14	41780001	41830000	2.95837	PKIA
1	71660001	71710000	2.95799	DLG1
24	42900001	42950000	2.95786	SPIRE1
12	35860001	35910000	2.95784	IFT88
5	29440001	29490000	2.95768	LARP4
5	99020001	99070000	2.95759	LOC101902742|LOC101902704
8	38020001	38070000	2.95741	KDM4C
14	40000001	40050000	2.95711	ZFHX4
12	35720001	35770000	2.95711	XPO4
5	112500001	112550000	2.95683	TEF|TOB2
10	10320001	10370000	2.9568	JMY
19	27740001	27790000	2.9567	HES7|ALOXE3|PER1
7	19680001	19730000	2.95621	CHAF1A|SH3GL1
5	26520001	26570000	2.95605	TARBP2|MAP3K12|PRR13|PCBP2
3	20700001	20750000	2.9559	BOLA1|HIST2H2AB|HIST2H2AC|HIST2H2AA4|HIST1H2BL|HIST2H2BE|LOC516742|SV2A
4	105640001	105690000	2.95585	LOC783945
1	81540001	81590000	2.95574	SENP2|IGF2BP2
2	79380001	79430000	2.95554	GLS
11	73580001	73630000	2.95552	ASXL2
13	57920001	57970000	2.9555	VAPB
19	11060001	11110000	2.95541	MED13
24	43240001	43290000	2.95492	CEP192
1	8920001	8970000	2.95491	LOC526789
1	71540001	71590000	2.95476	DLG1
1	98180001	98230000	2.95463	MECOM
7	51600001	51650000	2.95441	ANKHD1
1	71600001	71650000	2.95441	DLG1
19	38760001	38810000	2.95424	TBKBP1|KPNB1
16	51060001	51110000	2.95418	TMEM240|VWA1|SSU72|ATAD3A
1	158340001	158390000	2.95404	KHDRBS1
5	31000001	31050000	2.95402	ADCY6|TEX49
19	39880001	39930000	2.95393	CDK12
18	35060001	35110000	2.95393	AGRP|ATP6V0D1
17	56900001	56950000	2.95388	TAOK3
9	41600001	41650000	2.95363	FOXO3
10	53360001	53410000	2.95356	TCF12
7	19940001	19990000	2.9532	ZBTB7A|PIAS4
12	71660001	71710000	2.9531	LOC112449073
18	2060001	2110000	2.9529	RFWD3
9	41740001	41790000	2.95282	AFG1L
8	38040001	38090000	2.95254	KDM4C
8	60120001	60170000	2.95251	LOC100337274|LOC112447886|LOC112447751|LOC506202|OR13J1
19	38160001	38210000	2.95238	SKAP1
7	7720001	7770000	2.95225	WIZ|AKAP8L|AKAP8
17	54220001	54270000	2.95223	ATP2A2
7	19640001	19690000	2.95221	UBXN6|HDGFL2|CHAF1A
11	64800001	64850000	2.95216	MEIS1
9	33480001	33530000	2.95186	VGLL2|ROS1
14	80001	130000	2.95182	LOC112449588
7	57400001	57450000	2.95181	RBM27
3	21680001	21730000	2.95173	LOC107132283|PDZK1|GPR89A
3	8580001	8630000	2.95172	ITLN2|ITLN2
3	12100001	12150000	2.95166	LOC788175|LOC512286
25	26820001	26870000	2.95165	LOC112444289|TMEM265|PHKG2
7	51620001	51670000	2.95151	ANKHD1
9	42060001	42110000	2.95136	OSTM1
5	65480001	65530000	2.95128	MYBPC1|CHPT1
7	49580001	49630000	2.95125	LOC101902951|KIF20A|NME5|BRD8|CDC23
2	114960001	115010000	2.95119	IRS1
7	7700001	7750000	2.95094	RASAL3|WIZ|AKAP8L
14	64640001	64690000	2.95088	VPS13B
19	36660001	36710000	2.95069	LOC100196902|DLX3|DLX4
19	38140001	38190000	2.95062	SKAP1
9	42020001	42070000	2.95051	OSTM1
22	23700001	23750000	2.95046	CNTN4
22	49580001	49630000	2.95038	DOCK3
26	22880001	22930000	2.95036	PITX3|GBF1
3	50080001	50130000	2.95026	LOC112445988|DR1
2	90860001	90910000	2.95023	BMPR2
17	54240001	54290000	2.95022	ATP2A2
7	57380001	57430000	2.95016	LARS|RBM27
12	36340001	36390000	2.94999	MPHOSPH8|PSPC1
5	56820001	56870000	2.94983	BAZ2A|RBMS2
17	61900001	61950000	2.94982	HECTD4
17	67720001	67770000	2.94973	TTC28
11	15500001	15550000	2.9495	LTBP1
17	67260001	67310000	2.94948	PITPNB
2	90800001	90850000	2.94919	NOP58
7	57440001	57490000	2.94916	RBM27
5	57120001	57170000	2.94916	MYL6B|RNF41|MYL6|SMARCC2
25	26240001	26290000	2.94914	C25H16orf92|DOC2A|HIRIP3|FAM57B|INO80E|TAOK2
13	43420001	43470000	2.94883	LOC112441538|LOC112449293
29	48900001	48950000	2.94862	LOC112444897|KCNQ1
5	56200001	56250000	2.94855	NDUFA4L2|NXPH4|SHMT2|LRP1
11	73260001	73310000	2.94832	GAREM2|HADHA
15	42520001	42570000	2.94816	SBF2
5	99160001	99210000	2.94806	LOC100140174
5	112860001	112910000	2.94804	SHISA8|TNFRSF13C|SREBF2
3	52500001	52550000	2.94798	BARHL2
9	41160001	41210000	2.94795	SESN1|ARMC2
19	38400001	38450000	2.94773	NFE2L1|COPZ2|CBX1
17	52220001	52270000	2.94765	KMT5A|SBNO1
22	50080001	50130000	2.94739	SEMA3B|GNAI2
2	126640001	126690000	2.94735	HMGN2|DHDDS
10	25660001	25710000	2.94722	METTL3|RAB2B|TOX4
7	49620001	49670000	2.94714	KIF20A|CDC23
5	119980001	120030000	2.94712	ACR|SHANK3
9	41760001	41810000	2.94699	AFG1L
5	26500001	26550000	2.94669	NPFF|TARBP2|MAP3K12|PCBP2|ATF7
7	51340001	51390000	2.94653	CYSTM1
15	38000001	38050000	2.94649	PDE3B
24	34620001	34670000	2.94645	ESCO1
7	93020001	93070000	2.9464	NR2F1
10	69740001	69790000	2.9464	NAA30
18	55060001	55110000	2.94621	SYNGR4|KDELR1|GRIN2D|TMEM143
7	20460001	20510000	2.94598	NFIC
13	33500001	33550000	2.94585	ARHGAP12
22	42360001	42410000	2.94582	C22H3orf67
14	26480001	26530000	2.9456	CHD7
11	43720001	43770000	2.9456	PUS10|PEX13
23	16540001	16590000	2.94557	CNPY3|GNMT|PTCRA
8	39280001	39330000	2.94553	PLGRKT
7	50020001	50070000	2.94551	CTNNA1
12	35820001	35870000	2.94545	IL17D|IFT88
19	36500001	36550000	2.94532	PPP1R9B|SAMD14|PDK2
5	57060001	57110000	2.94518	COQ10A|SLC39A5|CS|ANKRD52|NABP2|RNF41
19	23100001	23150000	2.94513	SMG6
9	62620001	62670000	2.94511	ZNF292
7	41680001	41730000	2.94499	LOC112447515
3	50340001	50390000	2.94496	MTF2
5	65500001	65550000	2.94485	SYCP3|MYBPC1|CHPT1
19	44800001	44850000	2.94482	HEXIM1|PLCD3|ACBD4|HEXIM2
22	48440001	48490000	2.9446	PHF7|SEMA3G|BAP1|DNAH1
15	20440001	20490000	2.94453	FDX1
8	22560001	22610000	2.94451	LOC101908039|IFNT3|IFNT2
24	42980001	43030000	2.9445	SPIRE1
8	38760001	38810000	2.94449	KIAA2026|MLANA
7	43960001	44010000	2.94422	MBD3|UQCR11|TCF3
9	62640001	62690000	2.9442	ZNF292
1	71520001	71570000	2.9442	DLG1
13	61660001	61710000	2.94408	TM9SF4|PLAGL2|POFUT1
7	19660001	19710000	2.94397	UBXN6|CHAF1A|SH3GL1
10	75820001	75870000	2.9439	WDR89
10	37860001	37910000	2.94389	LRRC57|SNAP23|HAUS2|STARD9
22	30060001	30110000	2.94388	FOXP1
19	26440001	26490000	2.94386	PFN1|RNF167|SLC25A11|CHRNE|C19H17orf107|ENO3|GP1BA|MINK1
9	39500001	39550000	2.94376	CDK19
22	49980001	50030000	2.94372	TMEM115|CYB561D2|NPRL2|RASSF1|TUSC2|HYAL1|ZMYND10|HYAL2|CACNA2D2
17	61840001	61890000	2.94346	RPL6|HECTD4
19	46220001	46270000	2.94328	CDC27
16	41300001	41350000	2.94325	VPS13D
19	36880001	36930000	2.94319	SLC35B1|FAM117A
7	49560001	49610000	2.94299	LOC101902951|NME5|BRD8
13	62480001	62530000	2.9429	BPIFA2A
16	39040001	39090000	2.94278	PRRC2C
3	48320001	48370000	2.94261	LOC614522
18	14680001	14730000	2.94246	MC1R|TCF25|TUBB3|DEF8
5	34460001	34510000	2.942	ARID2
3	51640001	51690000	2.94184	TGFBR3
5	26040001	26090000	2.94178	HOXC10|HOXC11|HOXC12|HOXC13
10	58940001	58990000	2.94161	GLDN
3	21480001	21530000	2.94159	NUDT17|PIAS3|POLR3C|ANKRD35
12	35620001	35670000	2.94136	LATS2
3	74940001	74990000	2.9413	LRRC40|SRSF11
12	32320001	32370000	2.94128	POLR1D|LNX2
7	53320001	53370000	2.94127	SPRY4|LOC100847454
22	44860001	44910000	2.94113	ERC2
7	43020001	43070000	2.94102	PLPP2|MIER2|THEG
3	30720001	30770000	2.941	ST7L
9	41620001	41670000	2.94072	FOXO3|AFG1L
1	107160001	107210000	2.9407	IFT80
13	32080001	32130000	2.94063	STAM
8	38120001	38170000	2.94061	KDM4C
12	35680001	35730000	2.94042	XPO4|LATS2
9	68180001	68230000	2.94027	L3MBTL3
7	46020001	46070000	2.94027	JADE2
26	22760001	22810000	2.94025	LDB1|PPRC1
14	30800001	30850000	2.94019	MYBL1
10	51220001	51270000	2.94019	RNF111
7	51100001	51150000	2.9401	NRG2
17	54280001	54330000	2.94004	ANAPC7|ARPC3
12	25940001	25990000	2.94	MAB21L1|NBEA
11	61720001	61770000	2.93997	WDPCP
10	37000001	37050000	2.93979	MGA
11	99340001	99390000	2.93961	LOC112441452|KYAT1|LOC104968656
19	50900001	50950000	2.9396	ASPSCR1|NOTUM
18	34580001	34630000	2.9396	PDP2|RRAD|CDH16
8	7240001	7290000	2.93946	LOC112447767|LOC782699
22	50320001	50370000	2.93939	MON1A|MST1R|RBM6
19	10700001	10750000	2.93919	VMP1
10	53020001	53070000	2.93914	TCF12
11	98540001	98590000	2.93901	PIP5KL1|AK1|ST6GALNAC4|ST6GALNAC6
5	57140001	57190000	2.93898	MYL6B|MYL6|ESYT1|SMARCC2
7	54000001	54050000	2.93888	ARHGAP26
13	33960001	34010000	2.93882	ZEB1
29	10400001	10450000	2.9388	DLG2
1	85280001	85330000	2.93877	SOX2
13	38240001	38290000	2.93873	MGME1|SNX5|OVOL2
1	115940001	115990000	2.93855	SUCNR1
7	7840001	7890000	2.93846	BRD4
7	53280001	53330000	2.93838	LOC100847454
6	99600001	99650000	2.93835	WDFY3
13	69780001	69830000	2.93834	PLCG1|TOP1|ZHX3
19	57820001	57870000	2.93828	SDK2
7	52580001	52630000	2.93822	PCDHGC3|PCDHGB4|PCDHGA8|DIAPH1|PCDHGA2
1	81520001	81570000	2.93816	IGF2BP2
13	39200001	39250000	2.93809	SLC24A3
11	106960001	107010000	2.93808	LOC104973514
18	21720001	21770000	2.93805	CHD9
8	50860001	50910000	2.93784	TRPM6
15	51420001	51470000	2.93771	LOC784427|LOC618664
13	33840001	33890000	2.93769	ZEB1
19	18120001	18170000	2.93764	CRLF3|SUZ12
8	61180001	61230000	2.93758	ZCCHC7
11	73940001	73990000	2.93755	LOC112448893|LOC104973427|DTNB|DNMT3A
12	39640001	39690000	2.93727	PCDH9
19	57040001	57090000	2.93715	GPR142|LOC112442753|LOC112442728|LOC112442729|BTBD17|KIF19
16	51080001	51130000	2.93709	TMEM240|VWA1|TMEM88B|ANKRD65|ATAD3A
10	25720001	25770000	2.93689	CHD8
5	34440001	34490000	2.93684	ARID2
13	33440001	33490000	2.93669	ARHGAP12
13	32060001	32110000	2.93666	HACD1|STAM
5	25080001	25130000	2.93659	METAP2|USP44|LOC112446660
14	34380001	34430000	2.93642	XKR9
7	50520001	50570000	2.93624	SIL1
26	22620001	22670000	2.9359	ARMH3
16	51120001	51170000	2.93583	TMEM88B|ANKRD65|CCNL2|MRPL20|AURKAIP1
7	110160001	110210000	2.93578	WDR36
24	42920001	42970000	2.93578	SPIRE1
18	35080001	35130000	2.93578	AGRP|ATP6V0D1|RIPOR1
1	73080001	73130000	2.93566	ATP13A3
22	30560001	30610000	2.93565	FOXP1
15	80720001	80770000	2.93535	RTN4RL2|SLC43A1
7	20480001	20530000	2.93525	NFIC
4	79240001	79290000	2.93515	INHBA
7	50420001	50470000	2.93498	SIL1
3	34020001	34070000	2.93494	PSMA5|SORT1
21	22440001	22490000	2.93494	ALPK3|ZNF592
14	64660001	64710000	2.93464	VPS13B
12	24880001	24930000	2.93457	SERTM1
2	52160001	52210000	2.93451	LOC101904069|LOC613677|ZEB2
9	74260001	74310000	2.93444	BCLAF1
10	58920001	58970000	2.93404	GLDN
2	500001	550000	2.93389	OCA2
5	36220001	36270000	2.93384	TMEM117
7	57360001	57410000	2.93379	LARS
2	126820001	126870000	2.93371	SH3BGRL3|UBXN11|CEP85
7	7860001	7910000	2.93369	EPHX3|BRD4
25	26760001	26810000	2.93369	ZNF689|PRR14|FBRS
15	84180001	84230000	2.93364	LOC104970693
9	74220001	74270000	2.93346	MTFR2|BCLAF1
8	38380001	38430000	2.93342	UHRF2
5	31060001	31110000	2.93333	KANSL2|CCNT1
22	45400001	45450000	2.93332	ERC2
3	105100001	105150000	2.93284	SCMH1
19	46180001	46230000	2.93281	CDC27
16	72060001	72110000	2.93281	LOC100336777|RCOR3
2	20780001	20830000	2.93273	HOXD8|HOXD10|HOXD11|HOXD12|HOXD13|EVX2|HOXD9
6	66540001	66590000	2.93265	CORIN
19	26880001	26930000	2.93255	ASGR1|DLG4
3	34360001	34410000	2.93242	CLCC1|WDR47
5	75840001	75890000	2.93235	ELFN2|MFNG
16	5800001	5850000	2.93231	LOC112441814
2	126680001	126730000	2.93223	DHDDS|LIN28A
22	10720001	10770000	2.93222	DCLK3
10	102300001	102350000	2.93222	TTC7B
22	48140001	48190000	2.93208	SPCS1|GNL3|NEK4|GLT8D1|PBRM1
24	43120001	43170000	2.93192	PTPN2
21	22320001	22370000	2.9317	SEC11A
7	50360001	50410000	2.93167	SIL1
22	44900001	44950000	2.93151	ERC2
22	55960001	56010000	2.9315	TMCC1
3	20640001	20690000	2.9313	SF3B4|OTUD7B|MTMR11
22	49340001	49390000	2.93129	RBM15B|MANF|DOCK3|DCAF1
26	22780001	22830000	2.93122	LDB1|NOLC1|PPRC1
5	30960001	31010000	2.93119	CACNB3|ADCY6|TEX49
6	116780001	116830000	2.93112	FGFR3|LOC112447024|TACC3
13	42960001	43010000	2.93105	FAM208B
20	31260001	31310000	2.93096	PAIP1|C20H5orf34
17	72980001	73030000	2.93094	DGCR8|TRMT2A|RANBP1|CCDC188|LOC112441986|ZDHHC8
19	40360001	40410000	2.93088	NR1D1|MED24|THRA
22	50880001	50930000	2.93085	LOC107131695|QARS|LAMB2|USP19|QRICH1
9	98920001	98970000	2.93066	QKI
1	132240001	132290000	2.93061	NCK1
3	33960001	34010000	2.9306	SYPL2|ATXN7L2
22	44800001	44850000	2.93054	ERC2
24	43260001	43310000	2.93051	CEP192|LDLRAD4
18	21960001	22010000	2.93021	RPGRIP1L
3	49040001	49090000	2.93002	ABCD3
13	42980001	43030000	2.92987	FAM208B
2	125180001	125230000	2.92981	PTAFR|EYA3
17	67680001	67730000	2.92968	TTC28
15	48900001	48950000	2.92957	OR51A7|LOC781562|LOC107133172
17	52240001	52290000	2.92949	SBNO1
17	67740001	67790000	2.92943	TTC28
15	84360001	84410000	2.92943	LOC788572
17	67700001	67750000	2.92931	TTC28
4	94220001	94270000	2.92921	MEST|COPG2
1	71620001	71670000	2.92913	DLG1
7	57420001	57470000	2.92905	RBM27
22	45340001	45390000	2.92903	ERC2
5	31020001	31070000	2.92898	TEX49|CCNT1
22	44880001	44930000	2.92893	ERC2
19	27260001	27310000	2.92881	TNFSF12|LOC107131516|TNFSF13|EIF4A1|SENP3
7	51160001	51210000	2.92876	NRG2
12	71140001	71190000	2.92856	LOC522174
4	105940001	105990000	2.92854	LOC100336982|LOC100300510|LOC509513
5	25960001	26010000	2.92834	HOXC5|HOXC6|HOXC4
29	12660001	12710000	2.92831	RAB30
1	81440001	81490000	2.9283	IGF2BP2
5	55700001	55750000	2.92821	CYP27B1|CDK4|TSPAN31|AGAP2|OS9|MARCH9
24	43180001	43230000	2.9282	SEH1L|CEP192
15	55880001	55930000	2.9282	EMSY
10	75840001	75890000	2.92814	WDR89
5	30940001	30990000	2.92806	DDX23|CACNB3|ADCY6
13	61580001	61630000	2.92799	TM9SF4|HCK
17	67820001	67870000	2.92797	TTC28
3	103920001	103970000	2.92789	FOXJ3
1	83040001	83090000	2.92788	HTR3C
2	85440001	85490000	2.92783	PGAP1
19	40560001	40610000	2.92775	GJD3|RARA
19	39800001	39850000	2.92775	FBXL20|MED1
9	62720001	62770000	2.92771	ZNF292
11	43660001	43710000	2.9277	PUS10|REL
19	50880001	50930000	2.92768	RAC3|LRRC45|CENPX|ASPSCR1
5	57080001	57130000	2.92758	SLC39A5|ANKRD52|NABP2|RNF41
8	26240001	26290000	2.92751	ADAMTSL1
6	113000001	113050000	2.92749	LOC107132586
1	157700001	157750000	2.92739	LOC538060
17	67660001	67710000	2.92732	TTC28
11	74960001	75010000	2.92711	PFN4|SF3B6|TP53I3|FKBP1B|WDCP|FAM228B
11	61480001	61530000	2.92703	EHBP1
3	20100001	20150000	2.92689	MCL1|ENSA|ADAMTSL4
1	52320001	52370000	2.92672	BBX
5	29400001	29450000	2.9267	LARP4|DIP2B
1	58920001	58970000	2.92661	TIGIT
11	61540001	61590000	2.92651	OTX1|EHBP1
21	6020001	6070000	2.92641	ASB7|LINS1
22	49740001	49790000	2.92635	CISH|HEMK1
7	43700001	43750000	2.92632	CIRBP|C7H19orf24|EFNA2
16	51100001	51150000	2.92627	VWA1|TMEM88B|ANKRD65|CCNL2|ATAD3A|MRPL20|AURKAIP1
14	26460001	26510000	2.92625	CHD7
29	10020001	10070000	2.92622	DLG2
17	53460001	53510000	2.92612	HPD|RHOF|SETD1B
1	158200001	158250000	2.92612	TXLNA|KPNA6
22	50160001	50210000	2.92609	GNAT1|SEMA3F
2	86060001	86110000	2.92607	MOB4|RFTN2
5	71660001	71710000	2.92599	LOC511240|MGC137211
19	44260001	44310000	2.92598	GPATCH8
1	52340001	52390000	2.92581	BBX
26	16240001	16290000	2.92577	LOC540627
7	49960001	50010000	2.92574	CTNNA1
26	22340001	22390000	2.92572	DPCD|FBXW4
10	18980001	19030000	2.92567	MYO9A
10	23060001	23110000	2.92559	LOC100336282
1	107020001	107070000	2.92533	TRIM59|SMC4
7	17140001	17190000	2.92531	MYO1F|ADAMTS10
3	33980001	34030000	2.92531	SYPL2|PSMA5
7	53300001	53350000	2.92524	SPRY4|LOC100847454
20	37220001	37270000	2.92518	NIPBL
28	13800001	13850000	2.92517	FXYD4|HNRNPF
2	88300001	88350000	2.92506	FTCDNL1
19	28180001	28230000	2.92505	MYH10
11	61340001	61390000	2.92504	EHBP1
7	57460001	57510000	2.92496	RBM27
16	41820001	41870000	2.92494	NPPB|NPPA|CLCN6
12	72680001	72730000	2.92484	LOC100337390
12	36540001	36590000	2.92474	RNF17
19	23180001	23230000	2.92465	SMG6
16	60360001	60410000	2.92462	FAM20B
22	48240001	48290000	2.92447	SMIM4|PBRM1
3	21540001	21590000	2.92446	RNF115
23	26240001	26290000	2.92443	LOC107131258|LOC101903211
2	125680001	125730000	2.92427	AHDC1|FGR
23	21760001	21810000	2.92426	LOC613394|LOC781635
21	27440001	27490000	2.9242	MTMR10|TRPM1
20	35420001	35470000	2.92411	RICTOR
5	57100001	57150000	2.92407	NABP2|RNF41|SMARCC2
19	18100001	18150000	2.924	CRLF3
20	31240001	31290000	2.92394	PAIP1|NNT
7	17060001	17110000	2.92388	HNRNPM|PRAM1
9	41840001	41890000	2.92375	SNX3|AFG1L
15	30840001	30890000	2.92365	POU2F3
7	19700001	19750000	2.92354	CHAF1A|SH3GL1|MPND|STAP2
7	50460001	50510000	2.92353	SIL1
16	51240001	51290000	2.92353	C1QTNF12|B3GALT6|TNFRSF4|SDF4|UBE2J2
16	41280001	41330000	2.92349	VPS13D
10	36560001	36610000	2.92339	INO80
9	42080001	42130000	2.92334	OSTM1
12	71940001	71990000	2.92321	LOC100337076
10	21020001	21070000	2.92309	DCAF11|NRL|CPNE6|PCK2
5	36200001	36250000	2.92307	TMEM117
7	17020001	17070000	2.92303	RAB11B|HNRNPM|MARCH2
7	51080001	51130000	2.92301	NRG2
10	51440001	51490000	2.92299	MINDY2
3	69060001	69110000	2.9229	RABGGTB|ACADM
2	85360001	85410000	2.92285	C2H2orf66|GTF3C3
1	71500001	71550000	2.92277	MELTF|DLG1
9	40740001	40790000	2.92274	PPIL6|CD164
7	19920001	19970000	2.92272	ZBTB7A|MAP2K2
17	73000001	73050000	2.9227	RANBP1|CCDC188|LOC112441986|ZDHHC8
18	21620001	21670000	2.9226	CHD9
17	67940001	67990000	2.92251	CHEK2|TTC28
4	94340001	94390000	2.92243	COPG2
26	22680001	22730000	2.92242	ARMH3
3	3100001	3150000	2.92233	TMCO1
23	16320001	16370000	2.92231	PRPH2|UBR2
12	36360001	36410000	2.92226	MPHOSPH8|PARP4
9	39980001	40030000	2.92225	CDC40|METTL24
2	52980001	53030000	2.92225	ARHGAP15
14	38120001	38170000	2.92205	PI15
6	116760001	116810000	2.922	LETM1|FGFR3
2	26620001	26670000	2.92194	CCDC173|PPIG
16	43780001	43830000	2.92193	PIK3CD|CLSTN1
13	61700001	61750000	2.92164	POFUT1|KIF3B
18	34620001	34670000	2.92153	RRAD|CES2|LOC112442294|CES3|CDH16|FAM96B
11	43520001	43570000	2.92149	PAPOLG
16	43900001	43950000	2.92147	SLC25A33|TMEM201
3	32200001	32250000	2.92143	DENND2D|CEPT1
19	44160001	44210000	2.92142	FAM171A2|ITGA2B|GPATCH8
3	34300001	34350000	2.92135	TAF13|WDR47
2	126840001	126890000	2.92123	CEP85
18	35680001	35730000	2.92118	SLC7A6OS|PRMT7|SMPD3
24	43020001	43070000	2.92115	CEP76|SPIRE1
3	34340001	34390000	2.92112	WDR47
7	20600001	20650000	2.92101	NCLN|CELF5
25	26260001	26310000	2.92083	DOC2A|HIRIP3|INO80E|TAOK2|TMEM219
17	67620001	67670000	2.92076	TTC28
9	62600001	62650000	2.92074	GJB7|ZNF292
10	54680001	54730000	2.92071	PRTG
1	52300001	52350000	2.92069	BBX
11	73620001	73670000	2.92058	ASXL2
19	11280001	11330000	2.92051	BRIP1
22	49440001	49490000	2.92045	DOCK3
10	49560001	49610000	2.92045	RORA
26	38240001	38290000	2.92032	RAB11FIP2
11	30200001	30250000	2.92007	FBXO11
13	22960001	23010000	2.91999	DNAJC1
3	30700001	30750000	2.91995	CAPZA1|ST7L
16	60380001	60430000	2.91946	FAM20B|TOR3A
7	44140001	44190000	2.91942	KLF16|REXO1
22	10380001	10430000	2.91941	LRRFIP2
13	24300001	24350000	2.91929	LOC107131382
22	45040001	45090000	2.91922	ERC2
14	31240001	31290000	2.91921	CSPP1
13	57720001	57770000	2.91912	STX16
12	26180001	26230000	2.91903	NBEA
11	30180001	30230000	2.91886	FBXO11
5	120020001	120070000	2.91884	ACR|RABL2B
7	51360001	51410000	2.91868	CYSTM1
23	17740001	17790000	2.91863	SLC29A1|HSP90AB1|NFKBIE|SLC35B2|TMEM151B|TCTE1
19	38820001	38870000	2.91858	NPEPPS
1	73060001	73110000	2.91858	ATP13A3
3	112500001	112550000	2.91857	KCNJ13|GIGYF2
13	39220001	39270000	2.91827	SLC24A3
7	54020001	54070000	2.91826	ARHGAP26
7	20580001	20630000	2.91824	CELF5
9	38780001	38830000	2.91822	TRAF3IP2|FYN
3	112480001	112530000	2.91812	KCNJ13|GIGYF2
10	54700001	54750000	2.91808	PRTG
10	25640001	25690000	2.91804	SALL2|METTL3|TOX4
22	14740001	14790000	2.91792	NKTR
17	62480001	62530000	2.91785	RAB35|GCN1
5	47800001	47850000	2.91784	HMGA2
12	34620001	34670000	2.91781	SACS
2	85340001	85390000	2.91763	GTF3C3
10	38020001	38070000	2.91742	CDAN1|TTBK2
5	33880001	33930000	2.91737	SLC38A1
1	81420001	81470000	2.91737	IGF2BP2
5	46520001	46570000	2.91727	CAND1
12	35740001	35790000	2.91712	XPO4
7	54040001	54090000	2.91702	ARHGAP26
1	132260001	132310000	2.91702	SLC35G2|NCK1
23	26040001	26090000	2.91694	LOC101903211
10	19060001	19110000	2.91691	SENP8|GRAMD2A|MYO9A
26	21800001	21850000	2.91688	SEMA4G|MRPL43|TWNK|SLF2|LZTS2|PDZD7
14	31420001	31470000	2.91676	ARFGEF1
5	120040001	120090000	2.9167	RABL2B
8	38660001	38710000	2.91668	RANBP6|KIAA2026
22	50260001	50310000	2.91664	RBM6
10	25760001	25810000	2.91658	CHD8|SUPT16H|RPGRIP1
19	46920001	46970000	2.91654	TLK2
15	37900001	37950000	2.91643	CYP2R1|PDE3B
10	76640001	76690000	2.91642	HSPA2|ZBTB25|PPP1R36|ZBTB1
9	42040001	42090000	2.91634	OSTM1
17	61940001	61990000	2.91633	HECTD4
8	82100001	82150000	2.91623	PTCH1
7	52340001	52390000	2.91608	PCDHB11|LOC786553
26	42400001	42450000	2.91594	DMBT1
13	57500001	57550000	2.91587	GNAS|LOC101909083|LOC112449315
19	50800001	50850000	2.91579	DUS1L|GPS1|RFNG
10	72620001	72670000	2.91572	C10H14orf39
9	41920001	41970000	2.9157	NR2E1
29	29240001	29290000	2.91557	PUS3|HYLS1|DDX25
22	44720001	44770000	2.91557	ERC2
17	67840001	67890000	2.91557	TTC28
3	30740001	30790000	2.91544	ST7L
10	58700001	58750000	2.91543	DMXL2
16	19300001	19350000	2.91538	USH2A
12	36560001	36610000	2.91538	RNF17
11	30140001	30190000	2.9153	MSH6|FBXO11
13	57640001	57690000	2.91527	NPEPL1
29	49500001	49550000	2.91521	LOC112444916|MRPL23
7	98100001	98150000	2.91497	CHD1
5	55900001	55950000	2.91492	KIF5A|DCTN2|MBD6
6	17080001	17130000	2.91484	LEF1
2	18280001	18330000	2.91484	TTN
19	20560001	20610000	2.91483	CRYBA1|NUFIP2
18	21580001	21630000	2.91472	CHD9
9	41100001	41150000	2.9147	SESN1
11	43620001	43670000	2.91467	REL
23	16300001	16350000	2.91464	UBR2
21	2320001	2370000	2.91457	UBE3A
7	57340001	57390000	2.91454	LARS
10	36180001	36230000	2.91444	KNL1
11	26480001	26530000	2.91438	PPM1B
3	34140001	34190000	2.91433	CELSR2|SARS
10	49540001	49590000	2.91428	RORA
27	14260001	14310000	2.91406	CDKN2AIP|ING2
22	14760001	14810000	2.91391	NKTR|ZBTB47
20	23700001	23750000	2.91391	MTREX|PLPP1
9	62700001	62750000	2.91385	ZNF292
7	20500001	20550000	2.91375	NFIC
22	23680001	23730000	2.91373	CNTN4
10	82100001	82150000	2.91363	ADAM21
18	39460001	39510000	2.91356	TAT
12	35600001	35650000	2.91354	SAP18|LATS2
4	45180001	45230000	2.91353	RELN
7	51180001	51230000	2.91352	NRG2
11	87520001	87570000	2.91347	CYS1|KLF11
5	56180001	56230000	2.91333	NDUFA4L2|NXPH4|STAC3|SHMT2|R3HDM2|LRP1
21	45400001	45450000	2.91332	KIAA0391
3	105200001	105250000	2.91318	LOC786231|CTPS1
1	145440001	145490000	2.91299	PCBP3
5	11960001	12010000	2.91282	METTL25
19	43920001	43970000	2.91276	HDAC5
7	52360001	52410000	2.9127	TAF7|SLC25A2
17	72960001	73010000	2.91267	DGCR8|TRMT2A|RANBP1|TANGO2|ZDHHC8
7	44100001	44150000	2.91265	ATP8B3|ONECUT3|REXO1
17	72940001	72990000	2.91253	DGCR8|ARVCF|TANGO2
23	400001	450000	2.91243	KHDRBS2
4	114240001	114290000	2.91242	PRKAG2
19	28160001	28210000	2.91237	MYH10
17	67640001	67690000	2.91237	TTC28
22	50900001	50950000	2.91233	QARS|USP19|QRICH1
15	37800001	37850000	2.91233	CALCB
8	37760001	37810000	2.91229	KDM4C
12	36520001	36570000	2.91211	CENPJ|RNF17
19	10620001	10670000	2.91204	PTRH2|CLTC
3	54200001	54250000	2.912	GBP4
7	52640001	52690000	2.91187	DIAPH1
2	85420001	85470000	2.91181	PGAP1
1	71480001	71530000	2.91169	MELTF|DLG1
2	320001	370000	2.9116	LGSN
11	94980001	95030000	2.91156	DENND1A
10	36200001	36250000	2.91142	KNL1
10	76840001	76890000	2.91132	PLEKHG3|SPTB
10	59140001	59190000	2.91126	CYP19A1
22	30140001	30190000	2.9112	FOXP1
20	31160001	31210000	2.91119	NNT
5	70280001	70330000	2.91115	CRY1
24	43360001	43410000	2.91105	LDLRAD4
7	49600001	49650000	2.911	KIF20A|BRD8|CDC23
12	24900001	24950000	2.91099	SERTM1
3	105040001	105090000	2.91083	SCMH1
7	50940001	50990000	2.9108	PSD2
18	26300001	26350000	2.91073	SETD6|CNOT1
15	38020001	38070000	2.91064	PDE3B
20	37240001	37290000	2.91059	NIPBL
5	119780001	119830000	2.91042	MIOX|LMF2|SCO2|ODF3B|SBF1|ADM2|NCAPH2
29	12480001	12530000	2.91034	PCF11
6	116740001	116790000	2.91028	LETM1|FGFR3
16	51700001	51750000	2.91022	LOC507787|SPEN
10	46840001	46890000	2.91017	RPS27L|RAB8B
4	80920001	80970000	2.91005	MPLKIP|CDK13|SUGCT
13	33420001	33470000	2.91	ARHGAP12
7	53340001	53390000	2.90999	SPRY4|LOC100847454
16	79220001	79270000	2.90982	LOC112441879|KIF14
10	82060001	82110000	2.90981	COX16
19	37940001	37990000	2.9097	HOXB2|HOXB1|HOXB3
8	7200001	7250000	2.90961	ADAM29
5	75860001	75910000	2.90957	CARD10|MFNG
7	20420001	20470000	2.90952	DOHH|SMIM24|LOC618071|NFIC
1	84060001	84110000	2.90948	DCUN1D1|ATP11B
29	10440001	10490000	2.90938	DLG2
1	84200001	84250000	2.90928	ATP11B
25	36860001	36910000	2.90914	ZNF789|ZKSCAN5|ZNF394
13	60260001	60310000	2.90904	FAM110A|SLC52A3
28	25040001	25090000	2.909	CCAR1|TET1
6	116720001	116770000	2.90891	LETM1|FGFR3
12	71780001	71830000	2.90889	LOC100337053
21	65760001	65810000	2.90878	RTL1
17	67780001	67830000	2.90874	TTC28
14	64620001	64670000	2.90863	VPS13B
7	60860001	60910000	2.90861	CSNK1A1
7	60440001	60490000	2.90861	SH3TC2
23	18500001	18550000	2.90849	SUPT3H
14	40020001	40070000	2.9084	ZFHX4
7	51440001	51490000	2.90838	PFDN1
19	30380001	30430000	2.90828	DNAH9
7	54060001	54110000	2.90827	ARHGAP26
16	50740001	50790000	2.90808	CFAP74
10	19040001	19090000	2.90801	SENP8|MYO9A
17	61880001	61930000	2.90795	HECTD4
12	35540001	35590000	2.90791	MRPL57|ZDHHC20|SKA3
7	53140001	53190000	2.90788	NDFIP1
5	119940001	119990000	2.90786	ARSA|LOC104972617|SHANK3
26	22360001	22410000	2.90773	FBXW4
8	59220001	59270000	2.90765	PHF24
20	31520001	31570000	2.90748	NIM1K|ZNF131
5	55840001	55890000	2.90738	B4GALNT1|ARHGEF25|DTX3|PIP4K2C|SLC26A10
18	9300001	9350000	2.90738	CDH13
19	11040001	11090000	2.90737	MED13
13	57960001	58010000	2.90733	RAB22A|VAPB
29	48840001	48890000	2.90732	KCNQ1
29	1860001	1910000	2.90724	MTNR1B
3	34060001	34110000	2.90714	MYBPHL|SORT1
7	98080001	98130000	2.90709	CHD1
10	54600001	54650000	2.90707	PRTG
18	35240001	35290000	2.90705	RANBP10|GFOD2
17	57020001	57070000	2.90703	TAOK3
12	29220001	29270000	2.90681	RXFP2
22	55980001	56030000	2.9067	TMCC1
3	92380001	92430000	2.90654	YIPF1|NDC1
13	33460001	33510000	2.90634	ARHGAP12
16	44760001	44810000	2.90629	RERE
23	380001	430000	2.90626	KHDRBS2
19	38680001	38730000	2.90626	TBX21
11	43280001	43330000	2.9062	BCL11A
3	21620001	21670000	2.90619	LOC112445954|PDZK1
13	37920001	37970000	2.90617	DSTN
2	126660001	126710000	2.90614	HMGN2|DHDDS|LIN28A
12	32280001	32330000	2.90603	POLR1D|LNX2
15	35940001	35990000	2.90601	SOX6
21	6000001	6050000	2.90579	ASB7|LINS1
2	22780001	22830000	2.90576	SP3
3	21520001	21570000	2.90553	POLR3C|RNF115
22	10700001	10750000	2.90551	DCLK3
7	49540001	49590000	2.90546	LOC101902951|NME5
13	61680001	61730000	2.90546	PLAGL2|POFUT1
15	29140001	29190000	2.90544	KMT2A
22	49720001	49770000	2.90533	CISH|MAPKAPK3|HEMK1
22	50920001	50970000	2.9053	IMPDH2|QRICH1|NDUFAF3
22	45060001	45110000	2.90524	ERC2
8	29820001	29870000	2.90514	LOC101903205|NFIB
8	38000001	38050000	2.9051	KDM4C
22	56000001	56050000	2.9051	TMCC1
25	32820001	32870000	2.90484	GTF2I
10	54760001	54810000	2.90479	PRTG
18	23980001	24030000	2.90475	MT1A|MT1E|LOC508916
8	39020001	39070000	2.90469	RIC1
9	40760001	40810000	2.90464	CD164
2	90780001	90830000	2.90457	NOP58
1	133080001	133130000	2.90457	MSL2|PPP2R3A
3	51160001	51210000	2.90456	GLMN|C3H1orf146
18	34660001	34710000	2.90451	CES3|CES4A|CBFB
14	60940001	60990000	2.9044	RIMS2
19	20620001	20670000	2.90436	NUFIP2
29	49520001	49570000	2.90432	LOC112444916|MRPL23
29	48860001	48910000	2.90431	LOC112444897|KCNQ1
22	42940001	42990000	2.90423	PXK
2	86180001	86230000	2.90412	MARS2|RFTN2|BOLL
3	34040001	34090000	2.90409	SORT1
19	43860001	43910000	2.90409	NAGS|TMEM101|LSM12|G6PC3
29	8480001	8530000	2.90405	TMEM135
18	14660001	14710000	2.90405	MC1R|SPIRE2|TCF25|TUBB3
19	50700001	50750000	2.90403	CCDC57
5	55860001	55910000	2.90395	B4GALNT1|ARHGEF25|DTX3|PIP4K2C|SLC26A10|KIF5A
16	60540001	60590000	2.90384	ABL2
29	12800001	12850000	2.90376	PRCP
19	36480001	36530000	2.90369	SGCA|HILS1|PPP1R9B|SAMD14
8	38360001	38410000	2.90342	UHRF2
13	32040001	32090000	2.90341	HACD1
7	17040001	17090000	2.90336	HNRNPM|MARCH2
8	7220001	7270000	2.90331	ADAM29|LOC782699
4	105880001	105930000	2.90311	LOC100300510|LOC509513
19	36960001	37010000	2.90289	SPOP
3	34000001	34050000	2.90288	PSMA5|SORT1
29	10420001	10470000	2.90273	DLG2
5	30680001	30730000	2.90268	TUBA1B|LMBR1L|DHH
2	79460001	79510000	2.90258	GLS
26	21780001	21830000	2.90254	SEMA4G|MRPL43|TWNK|SLF2
13	57940001	57990000	2.90253	VAPB
7	49940001	49990000	2.90251	CTNNA1
14	28140001	28190000	2.90247	YTHDF3
3	92240001	92290000	2.90235	LRRC42|HSPB11
28	29620001	29670000	2.90234	SYNPO2L|FUT11|SEC24C|MYOZ1
4	76660001	76710000	2.90223	PURB|H2AFV|PPIA
13	24680001	24730000	2.90222	KIAA1217
12	32340001	32390000	2.9022	LNX2
4	79280001	79330000	2.90212	INHBA
16	460001	510000	2.9021	OR5L1
3	34160001	34210000	2.90207	SARS|KIAA1324
14	46320001	46370000	2.90204	EXT1
7	39280001	39330000	2.90202	HNRNPAB|PHYKPL|COL23A1
2	126460001	126510000	2.90194	ARID1A
7	51060001	51110000	2.90182	NRG2
22	44920001	44970000	2.90169	ERC2
8	23760001	23810000	2.90165	MLLT3
5	30840001	30890000	2.90163	WNT10B|CCDC65|ARF3|FKBP11
10	75780001	75830000	2.9016	PPP2R5E
7	43980001	44030000	2.90152	TCF3
22	45520001	45570000	2.90146	WNT5A|ERC2
9	62740001	62790000	2.90136	CGA
5	70120001	70170000	2.90133	RIC8B
12	36580001	36630000	2.90131	RNF17
7	60840001	60890000	2.90127	CSNK1A1
1	84120001	84170000	2.90119	ATP11B
13	33520001	33570000	2.90114	ARHGAP12
9	60340001	60390000	2.90111	GJA10|CASP8AP2|BACH2
7	43920001	43970000	2.90103	PLK5|MEX3D|MBD3
16	50500001	50550000	2.90101	SKI|MORN1
19	26400001	26450000	2.90091	INCA1|LOC100848357|SPAG7|PFN1|KIF1C|CAMTA2|ENO3
1	115920001	115970000	2.90089	SUCNR1
13	33480001	33530000	2.90034	ARHGAP12
9	94740001	94790000	2.90021	TULP4
1	84140001	84190000	2.90014	ATP11B
3	50100001	50150000	2.90009	LOC112445988|DR1
19	27760001	27810000	2.90007	HES7|VAMP2|ALOXE3|PER1
7	44120001	44170000	2.90005	ATP8B3|REXO1
3	51140001	51190000	2.89999	GLMN|C3H1orf146
14	37560001	37610000	2.89996	JPH1
25	26420001	26470000	2.89994	PRRT2|MAZ|ZG16|MVP|PAGR1|KIF22
16	55260001	55310000	2.89994	SERPINC1|ZBTB37|RC3H1
14	31220001	31270000	2.89985	CSPP1
17	67860001	67910000	2.89975	TTC28
5	65560001	65610000	2.8997	GNPTAB
3	51180001	51230000	2.89969	C3H1orf146|BTBD8
19	26800001	26850000	2.89968	C19H17orf49|BCL6B|SLC16A13|SLC16A11|ALOX12|RNASEK|CLEC10A
11	43500001	43550000	2.89964	PAPOLG
6	99580001	99630000	2.89957	WDFY3
2	128100001	128150000	2.89955	CLIC4
21	45920001	45970000	2.89951	RALGAPA1
16	44940001	44990000	2.89944	RERE
19	36920001	36970000	2.8994	SLC35B1|SPOP
10	9980001	10030000	2.89933	ARSB
2	53000001	53050000	2.89929	ARHGAP15
26	23140001	23190000	2.89923	SUFU
5	112320001	112370000	2.89917	L3MBTL2|EP300
5	70100001	70150000	2.89909	RIC8B
11	44620001	44670000	2.8989	CCDC138|RANBP2
22	55940001	55990000	2.89873	TMCC1
7	16660001	16710000	2.89872	LRRC8E|TGFBR3L|CTXN1|MAP2K7|SNAPC2|TIMM44
25	26800001	26850000	2.89861	LOC112444289
2	340001	390000	2.89855	LGSN
7	54080001	54130000	2.89853	ARHGAP26
24	43000001	43050000	2.89849	SPIRE1
13	22680001	22730000	2.89849	CASC10|SKIDA1
19	38900001	38950000	2.89839	NPEPPS
18	21700001	21750000	2.89829	CHD9
5	29720001	29770000	2.89826	LIMA1|CERS5
3	105020001	105070000	2.89826	SCMH1
5	70060001	70110000	2.89817	RIC8B
11	19660001	19710000	2.89816	PRKD3|NDUFAF7
10	37740001	37790000	2.89813	ZNF106|CAPN3
3	22500001	22550000	2.89803	FMO5|PRKAB2
3	20660001	20710000	2.89799	SF3B4|OTUD7B|MTMR11|SV2A
2	85380001	85430000	2.89799	C2H2orf66|GTF3C3
3	49940001	49990000	2.89791	FNBP1L
7	43940001	43990000	2.8979	MEX3D|MBD3|UQCR11|TCF3
22	30080001	30130000	2.89789	FOXP1
19	50620001	50670000	2.89785	CSNK1D|SLC16A3|CCDC57
16	6780001	6830000	2.89783	KCNT2
7	44080001	44130000	2.89781	ATP8B3|ONECUT3
10	51340001	51390000	2.89777	SLTM
1	52160001	52210000	2.8977	BBX
19	39140001	39190000	2.89759	SRCIN1
16	51260001	51310000	2.89759	B3GALT6|TNFRSF4|TNFRSF18|SDF4|TTLL10
5	70080001	70130000	2.89747	RIC8B
1	71680001	71730000	2.89728	DLG1
6	116820001	116870000	2.89727	TMEM129|TACC3|SLBP
21	58920001	58970000	2.89726	SERPINA10|SERPINA6
15	51400001	51450000	2.89696	LOC407145|LOC100336836|LOC784427|LOC618664
10	59080001	59130000	2.89696	CYP19A1
19	43140001	43190000	2.89687	LOC100335845|NBR1|TMEM106A|BRCA1
4	62780001	62830000	2.89684	BMPER
8	39040001	39090000	2.89683	RIC1
1	84020001	84070000	2.8968	DCUN1D1
5	57700001	57750000	2.89671	LOC100847112|LOC615284|LOC618816
4	114200001	114250000	2.89664	PRKAG2
10	51460001	51510000	2.89663	MINDY2
1	98260001	98310000	2.89654	MECOM
26	15960001	16010000	2.89643	HELLS|TBC1D12
19	36900001	36950000	2.89642	SLC35B1|FAM117A|SPOP
7	45800001	45850000	2.89639	TCF7|SKP1|PPP2CA
10	21540001	21590000	2.89618	IL25|MYH6|CMTM5|EFS|SLC22A17
22	30160001	30210000	2.89612	FOXP1
19	44140001	44190000	2.89611	FAM171A2|ITGA2B|GRN
10	71560001	71610000	2.89602	DAAM1
16	43800001	43850000	2.89599	LOC101907127|PIK3CD
29	12460001	12510000	2.89586	PCF11|ANKRD42
10	37980001	38030000	2.89585	CDAN1|STARD9
22	42960001	43010000	2.89571	RPP14|PXK
8	38500001	38550000	2.89568	IL33
9	62760001	62810000	2.89563	CGA
7	44440001	44490000	2.89563	GDF9|UQCRQ|LEAP2|AFF4
3	21380001	21430000	2.89563	TXNIP|POLR3GL|ANKRD34A|LIX1L
7	7880001	7930000	2.89556	EPHX3|NOTCH3|BRD4
2	90900001	90950000	2.89538	BMPR2
7	19960001	20010000	2.89526	ZBTB7A|PIAS4
19	28040001	28090000	2.89525	NDEL1|MYH10
13	43160001	43210000	2.89524	TUBAL3|NET1
8	38540001	38590000	2.89511	IL33
7	21080001	21130000	2.89511	GNG7|GADD45B
2	90880001	90930000	2.89502	BMPR2
19	44780001	44830000	2.89499	HEXIM1|PLCD3|ACBD4|HEXIM2
15	42460001	42510000	2.89498	SBF2
10	80880001	80930000	2.89498	DCAF5
19	38740001	38790000	2.89487	TBKBP1|KPNB1
11	99280001	99330000	2.89483	ENDOG|TBC1D13|SPOUT1|KYAT1
1	81400001	81450000	2.89481	IGF2BP2
5	25120001	25170000	2.8948	METAP2|USP44
21	21760001	21810000	2.89471	FES|FURIN|MAN2A2
25	26780001	26830000	2.89457	PRR14|LOC112444289|FBRS
22	30480001	30530000	2.89455	FOXP1
7	49280001	49330000	2.89453	LOC104969184
2	130720001	130770000	2.8945	CDC42
20	31500001	31550000	2.89438	NIM1K
3	34200001	34250000	2.89434	KIAA1324
3	105080001	105130000	2.89429	SCMH1
3	103540001	103590000	2.89429	PPIH|CCDC30
3	51020001	51070000	2.89427	RPAP2
22	42920001	42970000	2.89423	PDHB|PXK
5	47820001	47870000	2.89412	HMGA2
16	39500001	39550000	2.89403	DNM3
26	23400001	23450000	2.89401	CYP17A1|LOC112444495|WBP1L
3	51660001	51710000	2.89397	TGFBR3
3	78340001	78390000	2.89393	MIER1
2	88400001	88450000	2.89392	FTCDNL1
29	45220001	45270000	2.89384	SSH3|POLD4|CLCF1|ANKRD13D
3	21500001	21550000	2.8937	NUDT17|PIAS3|POLR3C|RNF115
13	38260001	38310000	2.89364	OVOL2
3	83280001	83330000	2.89354	KANK4
14	21180001	21230000	2.89351	ST18
7	57520001	57570000	2.89344	POU4F3
12	35440001	35490000	2.89344	MICU2
18	11200001	11250000	2.89342	FAM92B
22	23840001	23890000	2.89327	CNTN4
8	6620001	6670000	2.8932	CEP44
1	81280001	81330000	2.8932	TRA2B
7	50700001	50750000	2.8931	SMIM33|DNAJC18|TMEM173|ECSCR
22	49640001	49690000	2.89308	DOCK3
3	102080001	102130000	2.89306	ATP6V0B|DPH2|ARTN|IPO13|ST3GAL3
2	126180001	126230000	2.893	FAM46B|TRNP1
22	29900001	29950000	2.89296	EIF4E3
7	18620001	18670000	2.8929	SAFB
18	21940001	21990000	2.89288	RPGRIP1L
22	42420001	42470000	2.89281	C22H3orf67
10	21640001	21690000	2.8928	RNF212B|SLC7A8
17	69140001	69190000	2.89275	HORMAD2
19	43940001	43990000	2.89274	HDAC5|C19H17orf53|ASB16
19	50980001	51030000	2.89267	SIRT7|NPB|ANAPC11|ARHGDIA|ALYREF|PCYT2
22	45180001	45230000	2.89266	ERC2
29	43120001	43170000	2.89261	GPHA2|PPP2R5B|MAJIN|ATG2A
7	43000001	43050000	2.89248	PLPP2|MIER2
15	55840001	55890000	2.89246	EMSY
9	62660001	62710000	2.89245	ZNF292
19	43060001	43110000	2.89243	BRCA1
13	23600001	23650000	2.89231	PIP4K2A
[truncated: 541 more rows]

## Sheet: Table S5
Supplementary Table 5. A summary of genes from CLR in Xiangxi cattle.
Chrom	Starting position	Ending position	CLR	Gene
16	8140001	8190000	2943.48	LOC100848559
16	8140001	8190000	2943.48	LOC112441780
16	8120001	8170000	2733.02	LOC100848559
16	8120001	8170000	2733.02	LOC112441780
16	8920001	8970000	2026.24	LOC789494
16	8900001	8950000	1911.34	LOC789494
26	38320001	38370000	1877.59	LOC112444480
16	8880001	8930000	1753.72	LOC789494
26	38280001	38330000	1496.47	LOC112444480
26	38280001	38330000	1496.47	RAB11FIP2
26	38260001	38310000	1496.47	RAB11FIP2
22	10740001	10790000	1323.74	GOLGA4
22	10740001	10790000	1323.74	DCLK3
22	10720001	10770000	1323.74	DCLK3
2	126020001	126070000	1243.39	WDTC1
2	126000001	126050000	1243.39	WDTC1
2	125980001	126030000	1243.39	WDTC1
2	125960001	126010000	1153.42	WDTC1
26	38240001	38290000	1099.92	RAB11FIP2
2	126080001	126130000	1066.95	SLC9A1
2	126080001	126130000	1066.95	TRNAE-UUC
2	126060001	126110000	1066.95	SLC9A1
2	126060001	126110000	1066.95	TRNAE-UUC
16	8100001	8150000	1065.57	LOC100848559
16	8100001	8150000	1065.57	LOC112441780
2	125800001	125850000	1062.39	WASF2
2	125780001	125830000	1062.39	WASF2
2	125780001	125830000	1062.39	AHDC1
2	125760001	125810000	1062.39	AHDC1
22	10700001	10750000	1061.36	DCLK3
2	126040001	126090000	1054.51	TRNAE-UUC
2	125820001	125870000	1032.58	LOC112443702
2	125820001	125870000	1032.58	WASF2
2	125940001	125990000	1027.72	WDTC1
2	125940001	125990000	1027.72	TMEM222
2	125940001	125990000	1027.72	SYTL1
2	126100001	126150000	1013.4	SLC9A1
3	34220001	34270000	975.799	KIAA1324
3	34200001	34250000	975.799	KIAA1324
2	125840001	125890000	937.182	LOC112443702
2	125840001	125890000	937.182	WASF2
3	34180001	34230000	921.665	KIAA1324
3	34180001	34230000	921.665	SARS
3	34160001	34210000	886.479	KIAA1324
3	34160001	34210000	886.479	SARS
26	38000001	38050000	832.941	LOC101901937
26	37980001	38030000	832.941	LOC101901937
26	37960001	38010000	832.941	LOC101901937
3	34140001	34190000	820.119	SARS
3	34140001	34190000	820.119	CELSR2
3	34120001	34170000	820.119	SARS
3	34120001	34170000	820.119	CELSR2
3	34120001	34170000	820.119	PSRC1
3	34120001	34170000	820.119	MYBPHL
3	34100001	34150000	820.119	CELSR2
3	34100001	34150000	820.119	PSRC1
3	34100001	34150000	820.119	MYBPHL
3	34100001	34150000	820.119	SORT1
3	34260001	34310000	811.03	TAF13
3	34260001	34310000	811.03	TMEM167B
3	34260001	34310000	811.03	LOC112446127
3	34260001	34310000	811.03	C3H1orf194
3	34260001	34310000	811.03	KIAA1324
3	34240001	34290000	811.03	TMEM167B
3	34240001	34290000	811.03	LOC112446127
3	34240001	34290000	811.03	C3H1orf194
3	34240001	34290000	811.03	KIAA1324
2	125740001	125790000	799.179	AHDC1
2	125720001	125770000	799.179	AHDC1
2	125920001	125970000	796.976	WDTC1
2	125920001	125970000	796.976	TMEM222
2	125920001	125970000	796.976	SYTL1
2	125920001	125970000	796.976	MAP3K6
26	38540001	38590000	783.198	FAM204A
26	38520001	38570000	783.198	LOC112444511
26	38500001	38550000	783.198	LOC112444511
2	126120001	126170000	731.551	SLC9A1
26	38580001	38630000	710.477	FAM204A
26	38560001	38610000	710.477	FAM204A
22	24300001	24350000	703.742	LOC112443518
22	24280001	24330000	703.742	LOC112443518
22	24260001	24310000	703.742	CNTN4
11	74860001	74910000	648.8	ITSN2
11	74840001	74890000	648.8	ITSN2
6	66660001	66710000	643.917	CNGA1
6	66640001	66690000	643.917	CNGA1
6	66640001	66690000	643.917	NFXL1
6	66600001	66650000	635.735	NFXL1
6	66580001	66630000	635.735	NFXL1
6	66580001	66630000	635.735	LOC104968875
6	66580001	66630000	635.735	CORIN
6	66560001	66610000	635.735	NFXL1
6	66560001	66610000	635.735	LOC104968875
6	66560001	66610000	635.735	CORIN
26	37940001	37990000	634.765	TRNAC-ACA
22	10860001	10910000	626.904	ITGA9
22	10860001	10910000	626.904	C22H3orf35
22	10860001	10910000	626.904	GOLGA4
22	10840001	10890000	626.904	GOLGA4
11	74820001	74870000	619.343	ITSN2
6	116780001	116830000	616.005	TACC3
6	116780001	116830000	616.005	LOC112447024
6	116780001	116830000	616.005	FGFR3
6	116760001	116810000	616.005	FGFR3
6	116760001	116810000	616.005	LETM1
6	116740001	116790000	616.005	FGFR3
6	116740001	116790000	616.005	LETM1
2	125900001	125950000	583.28	TMEM222
2	125900001	125950000	583.28	SYTL1
2	125900001	125950000	583.28	MAP3K6
2	125900001	125950000	583.28	FCN3
2	125900001	125950000	583.28	CD164L2
3	34280001	34330000	552.96	TAF13
3	34280001	34330000	552.96	TMEM167B
3	34280001	34330000	552.96	LOC112446127
6	66700001	66750000	536.651	NIPAL1
6	66700001	66750000	536.651	CNGA1
6	66680001	66730000	536.651	NIPAL1
6	66680001	66730000	536.651	CNGA1
11	64500001	64550000	522.432	LOC112448878
11	64480001	64530000	522.432	LOC112448878
11	74880001	74930000	520.561	ITSN2
22	23780001	23830000	508.9	CNTN4
22	23760001	23810000	508.9	CNTN4
11	74900001	74950000	505.103	FAM228B
11	74900001	74950000	505.103	FAM228A
11	74900001	74950000	505.103	ITSN2
9	33500001	33550000	499.498	VGLL2
11	98580001	98630000	495.851	FAM102A
11	98580001	98630000	495.851	DPM2
11	98580001	98630000	495.851	PIP5KL1
11	98580001	98630000	495.851	ST6GALNAC4
11	98560001	98610000	495.851	FAM102A
11	98560001	98610000	495.851	DPM2
11	98560001	98610000	495.851	PIP5KL1
11	98560001	98610000	495.851	ST6GALNAC4
11	98560001	98610000	495.851	ST6GALNAC6
8	320001	370000	486.197	MFSD14B
8	300001	350000	486.197	MFSD14B
8	280001	330000	486.197	MFSD14B
3	34320001	34370000	481.306	WDR47
3	34300001	34350000	481.306	WDR47
3	34300001	34350000	481.306	TAF13
9	33480001	33530000	479.019	VGLL2
9	33480001	33530000	479.019	ROS1
9	33460001	33510000	479.019	VGLL2
9	33460001	33510000	479.019	ROS1
9	33440001	33490000	479.019	ROS1
16	60380001	60430000	477.446	TOR3A
16	60380001	60430000	477.446	FAM20B
16	60360001	60410000	477.446	FAM20B
16	60340001	60390000	477.446	FAM20B
22	23740001	23790000	475.63	CNTN4
22	23720001	23770000	475.4	CNTN4
26	37820001	37870000	474.737	EMX2
26	38600001	38650000	459.69	FAM204A
6	116800001	116850000	453.556	SLBP
6	116800001	116850000	453.556	TMEM129
6	116800001	116850000	453.556	TACC3
6	116800001	116850000	453.556	LOC112447024
11	98600001	98650000	451.484	FAM102A
11	98600001	98650000	451.484	DPM2
6	116720001	116770000	447.207	FGFR3
6	116720001	116770000	447.207	LETM1
6	116720001	116770000	447.207	LOC101905114
10	7020001	7070000	446.26	LOC112448639
10	7020001	7070000	446.26	LOC112448640
10	7020001	7070000	446.26	ANKDD1B
10	7000001	7050000	446.26	LOC112448640
10	7000001	7050000	446.26	ANKDD1B
10	7000001	7050000	446.26	POLK
22	10560001	10610000	429.49	TRANK1
22	10540001	10590000	429.49	EPM2AIP1
22	10540001	10590000	429.49	MLH1
13	24700001	24750000	415.566	LOC112449393
13	24700001	24750000	415.566	KIAA1217
13	24680001	24730000	415.566	KIAA1217
13	24660001	24710000	415.566	KIAA1217
22	10500001	10550000	415.303	MLH1
22	10480001	10530000	415.303	MLH1
22	10460001	10510000	415.303	MLH1
3	34080001	34130000	414.015	PSRC1
3	34080001	34130000	414.015	MYBPHL
3	34080001	34130000	414.015	SORT1
3	34060001	34110000	408.774	MYBPHL
3	34060001	34110000	408.774	SORT1
3	34040001	34090000	408.774	SORT1
13	24640001	24690000	405.157	KIAA1217
22	23700001	23750000	403.994	CNTN4
22	23680001	23730000	403.994	CNTN4
26	37920001	37970000	402.947	TRNAC-ACA
19	28160001	28210000	400.686	LOC112442832
19	28160001	28210000	400.686	MYH10
19	28140001	28190000	400.686	LOC112442832
19	28140001	28190000	400.686	MYH10
10	6980001	7030000	396.747	ANKDD1B
10	6980001	7030000	396.747	POLK
25	23780001	23830000	395.589	HS3ST4
16	60400001	60450000	394.029	TOR3A
16	60400001	60450000	394.029	FAM20B
19	28220001	28270000	393.929	CCDC42
19	28220001	28270000	393.929	LOC112442760
19	28200001	28250000	393.929	LOC112442760
19	28180001	28230000	393.929	MYH10
5	12000001	12050000	390.939	METTL25
5	11980001	12030000	390.939	METTL25
5	11960001	12010000	390.939	METTL25
11	74800001	74850000	388.33	ITSN2
11	74780001	74830000	388.33	ITSN2
7	60400001	60450000	388.296	SH3TC2
7	60380001	60430000	388.296	SH3TC2
14	46320001	46370000	385.589	EXT1
14	46300001	46350000	385.589	EXT1
14	46280001	46330000	385.589	EXT1
2	85480001	85530000	385.066	PGAP1
2	85460001	85510000	385.066	PGAP1
2	85440001	85490000	385.066	PGAP1
22	56060001	56110000	384.843	TMCC1
22	56040001	56090000	384.843	MIR2372
22	56040001	56090000	384.843	TMCC1
22	56020001	56070000	384.843	MIR2372
22	56020001	56070000	384.843	TMCC1
9	33400001	33450000	384.518	ROS1
9	33380001	33430000	384.518	ROS1
9	33360001	33410000	384.518	ROS1
11	74940001	74990000	378.744	LOC104973431
11	74940001	74990000	378.744	TP53I3
11	74940001	74990000	378.744	PFN4
11	74940001	74990000	378.744	FAM228B
11	74940001	74990000	378.744	FAM228A
11	74920001	74970000	378.744	FAM228B
11	74920001	74970000	378.744	FAM228A
11	74920001	74970000	378.744	ITSN2
9	33340001	33390000	377.765	ROS1
8	340001	390000	376.431	MFSD14B
21	45840001	45890000	376.139	RALGAPA1
21	45840001	45890000	376.139	LOC101907132
21	45820001	45870000	376.139	RALGAPA1
21	45820001	45870000	376.139	LOC101907132
21	45800001	45850000	376.139	RALGAPA1
21	45800001	45850000	376.139	LOC101907132
8	260001	310000	375.827	MFSD14B
11	98540001	98590000	372.871	PIP5KL1
11	98540001	98590000	372.871	ST6GALNAC4
11	98540001	98590000	372.871	ST6GALNAC6
11	98540001	98590000	372.871	AK1
3	34340001	34390000	364.728	WDR47
22	45380001	45430000	364.371	ERC2
22	45360001	45410000	364.371	ERC2
7	60360001	60410000	357.079	SH3TC2
22	10520001	10570000	355.078	EPM2AIP1
22	10520001	10570000	355.078	MLH1
21	45780001	45830000	352.657	RALGAPA1
21	45780001	45830000	352.657	LOC101907132
22	45340001	45390000	352.16	ERC2
15	42500001	42550000	351.744	SBF2
15	42480001	42530000	351.744	SBF2
15	42460001	42510000	351.744	SBF2
7	60420001	60470000	351.375	SH3TC2
25	25820001	25870000	350.448	SPNS1
25	25820001	25870000	350.448	LAT
25	25820001	25870000	350.448	SBK1
25	25800001	25850000	350.448	SBK1
25	25780001	25830000	350.448	SBK1
4	47160001	47210000	350.276	LOC112446531
4	47160001	47210000	350.276	SYPL1
4	47140001	47190000	350.276	SYPL1
4	80800001	80850000	349.953	SUGCT
4	80780001	80830000	349.953	SUGCT
22	10580001	10630000	348.951	TRANK1
4	47120001	47170000	346.922	SYPL1
4	47100001	47150000	346.922	CDHR3
4	80820001	80870000	343.112	SUGCT
25	23760001	23810000	340.603	HS3ST4
4	47060001	47110000	337.035	MIR2284B
4	47060001	47110000	337.035	CDHR3
4	47040001	47090000	337.035	CDHR3
4	47020001	47070000	337.035	CDHR3
25	23740001	23790000	331.799	HS3ST4
2	125860001	125910000	329.053	CD164L2
2	125860001	125910000	329.053	GPR3
2	125860001	125910000	329.053	WASF2
13	38040001	38090000	323.787	BANF2
13	38020001	38070000	323.787	BANF2
13	38020001	38070000	323.787	RRBP1
7	60220001	60270000	323.404	ADRB2
7	60220001	60270000	323.404	LOC112447452
7	60200001	60250000	323.404	ADRB2
7	60200001	60250000	323.404	LOC112447452
7	60180001	60230000	323.404	LOC112447452
22	5780001	5830000	321.225	LOC112443554
22	5760001	5810000	321.225	LOC112443554
26	37800001	37850000	320.197	EMX2
21	45860001	45910000	319.135	RALGAPA1
10	58940001	58990000	313.493	GLDN
10	58920001	58970000	313.493	GLDN
10	58900001	58950000	313.493	GLDN
10	58900001	58950000	313.493	LOC112448481
10	58900001	58950000	313.493	DMXL2
14	60960001	61010000	310.724	LOC104974100
14	60960001	61010000	310.724	RIMS2
14	60940001	60990000	310.724	LOC104974100
14	60940001	60990000	310.724	RIMS2
14	60920001	60970000	310.724	LOC104974100
14	60920001	60970000	310.724	RIMS2
1	52140001	52190000	308.566	BBX
1	52120001	52170000	308.566	BBX
8	240001	290000	308.09	MFSD14B
8	220001	270000	308.09	MFSD14B
22	45400001	45450000	306.877	ERC2
2	125700001	125750000	305.099	AHDC1
2	125700001	125750000	305.099	FGR
2	125880001	125930000	304.774	MAP3K6
2	125880001	125930000	304.774	FCN3
2	125880001	125930000	304.774	CD164L2
2	125880001	125930000	304.774	GPR3
2	125880001	125930000	304.774	WASF2
22	56000001	56050000	303.23	LOC112443536
22	56000001	56050000	303.23	LOC112443556
22	56000001	56050000	303.23	TMCC1
8	360001	410000	300.584	MFSD14B
13	38180001	38230000	297.809	SNX5
13	38180001	38230000	297.809	LOC104973774
13	38160001	38210000	297.809	LOC104973774
13	38160001	38210000	297.809	LOC107133045
13	38140001	38190000	297.809	LOC104973774
13	38140001	38190000	297.809	LOC107133045
23	6680001	6730000	296.069	LOC112443853
23	6680001	6730000	296.069	LRRC1
23	6660001	6710000	296.069	LRRC1
23	6640001	6690000	296.069	LRRC1
11	15500001	15550000	295.554	LTBP1
11	15480001	15530000	295.554	LTBP1
18	8420001	8470000	292.581	PLCG2
18	8400001	8450000	292.581	PLCG2
18	8380001	8430000	292.581	PLCG2
7	43400001	43450000	287.513	R3HDM4
7	43400001	43450000	287.513	LOC112447653
7	43400001	43450000	287.513	MED16
7	43400001	43450000	287.513	CFD
7	43400001	43450000	287.513	ELANE
7	43400001	43450000	287.513	PRTN3
7	43380001	43430000	287.513	MED16
7	43380001	43430000	287.513	CFD
7	43380001	43430000	287.513	ELANE
7	43380001	43430000	287.513	PRTN3
7	43380001	43430000	287.513	LOC112447659
7	43380001	43430000	287.513	AZU1
7	43380001	43430000	287.513	LOC112447411
7	43380001	43430000	287.513	PLPPR3
7	43360001	43410000	287.513	PRTN3
7	43360001	43410000	287.513	LOC112447659
7	43360001	43410000	287.513	AZU1
7	43360001	43410000	287.513	LOC112447411
7	43360001	43410000	287.513	PLPPR3
7	43360001	43410000	287.513	PTBP1
22	55980001	56030000	283.408	LOC112443536
22	55980001	56030000	283.408	LOC112443556
22	55980001	56030000	283.408	TMCC1
1	132240001	132290000	281.918	NCK1
1	132220001	132270000	281.918	NCK1
18	10840001	10890000	280.807	USP10
18	10840001	10890000	280.807	LOC104974744
18	10840001	10890000	280.807	KLHL36
18	10820001	10870000	280.807	LOC104974744
18	10820001	10870000	280.807	KLHL36
18	10820001	10870000	280.807	COTL1
18	10800001	10850000	280.807	KLHL36
18	10800001	10850000	280.807	COTL1
5	71400001	71450000	276.218	TIMP3
5	71400001	71450000	276.218	SYN3
5	71380001	71430000	276.218	TIMP3
5	71380001	71430000	276.218	SYN3
7	14000001	14050000	268.585	OR7E24
11	15460001	15510000	266.605	LTBP1
6	116820001	116870000	262.598	SLBP
6	116820001	116870000	262.598	TMEM129
6	116820001	116870000	262.598	TACC3
6	103660001	103710000	259.635	STK32B
6	103660001	103710000	259.635	TRNAG-CCC
6	103660001	103710000	259.635	EVC2
6	103640001	103690000	259.635	TRNAG-CCC
6	103640001	103690000	259.635	EVC2
1	156700001	156750000	258.868	KCNH8
1	156680001	156730000	258.868	KCNH8
22	10440001	10490000	257.951	MLH1
22	10440001	10490000	257.951	LRRFIP2
17	44440001	44490000	257.764	ANKLE2
17	44440001	44490000	257.764	GOLGA3
17	44420001	44470000	257.764	GOLGA3
17	44400001	44450000	257.764	GOLGA3
17	44400001	44450000	257.764	CHFR
3	34020001	34070000	255.424	SORT1
3	34020001	34070000	255.424	PSMA5
15	42520001	42570000	255.14	SBF2
1	52100001	52150000	253.362	BBX
18	7320001	7370000	248.439	DYNLRB2
18	7300001	7350000	248.439	DYNLRB2
22	55960001	56010000	247.966	LOC112443556
22	55960001	56010000	247.966	TMCC1
22	55940001	55990000	247.966	TMCC1
11	66460001	66510000	247.471	C1D
13	48380001	48430000	247.021	TRNAC-GCA
8	200001	250000	247.005	MFSD14B
19	28120001	28170000	246.097	MYH10
19	28300001	28350000	244.797	LOC101904013
19	28300001	28350000	244.797	PIK3R6
19	28280001	28330000	244.797	LOC101904013
19	28280001	28330000	244.797	PIK3R6
19	28280001	28330000	244.797	MFSD6L
14	46360001	46410000	244.466	EXT1
14	46340001	46390000	244.466	EXT1
7	19640001	19690000	243.652	CHAF1A
7	19640001	19690000	243.652	UBXN6
7	19640001	19690000	243.652	LOC101902724
7	19640001	19690000	243.652	HDGFL2
7	19620001	19670000	243.652	UBXN6
7	19620001	19670000	243.652	LOC101902724
7	19620001	19670000	243.652	HDGFL2
7	19620001	19670000	243.652	PLIN4
7	19600001	19650000	243.652	HDGFL2
7	19600001	19650000	243.652	PLIN4
7	19600001	19650000	243.652	PLIN5
25	23720001	23770000	242.264	HS3ST4
22	56080001	56130000	239.969	LOC101902219
22	56080001	56130000	239.969	LOC112443498
22	56080001	56130000	239.969	TMCC1
28	11160001	11210000	235.252	TRNAC-GCA
18	7280001	7330000	233.427	DYNLRB2
13	23580001	23630000	231.681	MIR2285K-2
13	23580001	23630000	231.681	PIP4K2A
13	23580001	23630000	231.681	LOC112449268
13	23560001	23610000	231.681	LOC112449268
4	47180001	47230000	229.696	LOC112446531
4	47180001	47230000	229.696	SYPL1
22	45320001	45370000	229.288	ERC2
11	66480001	66530000	228.979	C1D
21	45760001	45810000	226.839	RALGAPA1
21	45760001	45810000	226.839	INSM2
21	45760001	45810000	226.839	LOC101907132
6	116840001	116890000	224.622	FAM53A
6	116840001	116890000	224.622	SLBP
6	116840001	116890000	224.622	TMEM129
22	24000001	24050000	223.885	CNTN4
22	23980001	24030000	223.885	CNTN4
15	84140001	84190000	223.628	OR4A15
15	84120001	84170000	223.628	OR4A15
13	24720001	24770000	223.551	LOC112449393
13	24720001	24770000	223.551	KIAA1217
1	156660001	156710000	223.424	KCNH8
9	41840001	41890000	221.26	SNX3
9	41840001	41890000	221.26	AFG1L
9	41820001	41870000	221.26	AFG1L
9	41800001	41850000	221.26	AFG1L
11	15440001	15490000	220.174	LTBP1
8	39420001	39470000	219.744	JAK2
8	39400001	39450000	219.744	JAK2
8	39380001	39430000	219.744	JAK2
1	132260001	132310000	219.523	SLC35G2
1	132260001	132310000	219.523	LOC100847791
1	132260001	132310000	219.523	NCK1
6	116700001	116750000	219.234	LETM1
6	116700001	116750000	219.234	LOC101905114
6	116700001	116750000	219.234	NSD2
5	71500001	71550000	219.134	LOC104972499
5	71500001	71550000	219.134	SYN3
5	71480001	71530000	219.134	LOC104972499
5	71480001	71530000	219.134	SYN3
5	71460001	71510000	219.134	LOC104972499
5	71460001	71510000	219.134	CHRNA3
5	71460001	71510000	219.134	SYN3
8	60980001	61030000	219.067	TRNAC-GCA
8	60980001	61030000	219.067	PAX5
8	60960001	61010000	219.067	PAX5
13	48400001	48450000	218.64	TRNAC-GCA
6	116680001	116730000	217.697	NSD2
22	23840001	23890000	216.842	CNTN4
22	23820001	23870000	216.842	CNTN4
5	71440001	71490000	214	CHRNA3
5	71440001	71490000	214	TIMP3
5	71440001	71490000	214	SYN3
5	71420001	71470000	214	CHRNA3
5	71420001	71470000	214	TIMP3
5	71420001	71470000	214	SYN3
22	10420001	10470000	213.451	MLH1
22	10420001	10470000	213.451	LRRFIP2
11	98620001	98670000	211.493	FAM102A
9	41560001	41610000	211.237	LOC112448043
9	41560001	41610000	211.237	FOXO3
9	41540001	41590000	211.237	LOC112448043
9	41540001	41590000	211.237	FOXO3
9	41520001	41570000	211.237	LOC112448043
9	41520001	41570000	211.237	FOXO3
19	28260001	28310000	210.691	PIK3R6
19	28260001	28310000	210.691	MFSD6L
19	28260001	28310000	210.691	CCDC42
13	38000001	38050000	210.177	RRBP1
7	60240001	60290000	209.15	LOC112447452
16	9680001	9730000	207.684	TRNAK-UUU
16	9660001	9710000	207.684	TRNAK-UUU
15	63740001	63790000	207.585	CSTF3
15	63720001	63770000	207.585	CSTF3
22	10600001	10650000	207.22	LOC112443434
22	10600001	10650000	207.22	TRANK1
18	7340001	7390000	206.81	CDYL2
8	39360001	39410000	206.511	JAK2
8	39360001	39410000	206.511	INSL6
13	38260001	38310000	206.381	OVOL2
13	38240001	38290000	206.381	OVOL2
13	38240001	38290000	206.381	MGME1
13	38240001	38290000	206.381	SNX5
13	38220001	38270000	206.381	MGME1
13	38220001	38270000	206.381	LOC112449402
13	38220001	38270000	206.381	SNX5
16	9700001	9750000	205.683	TRNAK-UUU
22	24040001	24090000	204.753	CNTN4
22	24020001	24070000	204.753	CNTN4
25	25760001	25810000	204.678	SBK1
25	25740001	25790000	204.678	SBK1
25	25720001	25770000	204.678	SBK1
25	25720001	25770000	204.678	XPO6
3	83300001	83350000	204.508	KANK4
3	83280001	83330000	204.508	KANK4
3	83260001	83310000	204.508	KANK4
2	57740001	57790000	203.137	LOC104971230
2	57720001	57770000	203.137	LOC104971230
6	116560001	116610000	202.99	C6H4orf48
6	116560001	116610000	202.99	NAT8L
6	116560001	116610000	202.99	POLN
6	116540001	116590000	202.99	POLN
6	116520001	116570000	202.99	POLN
13	23600001	23650000	202.254	MIR2285K-2
13	23600001	23650000	202.254	PIP4K2A
16	18520001	18570000	201.048	LOC112441932
7	60160001	60210000	198.243	LOC112447452
1	70720001	70770000	198.123	TFRC
1	70700001	70750000	198.123	TFRC
1	70680001	70730000	198.123	TFRC
9	34400001	34450000	198.012	TSPYL4
9	34400001	34450000	198.012	TSPYL1
9	34400001	34450000	198.012	TRNAC-GCA
9	34380001	34430000	198.012	TRNAC-GCA
9	34360001	34410000	198.012	TRNAC-GCA
25	25540001	25590000	197.551	GSG1L
25	25520001	25570000	197.551	GSG1L
5	79860001	79910000	196.612	TMTC1
5	79840001	79890000	196.612	TMTC1
21	45400001	45450000	196.03	KIAA0391
21	45380001	45430000	196.03	KIAA0391
21	45380001	45430000	196.03	PPP2R3C
21	45360001	45410000	196.03	KIAA0391
21	45360001	45410000	196.03	PPP2R3C
21	45360001	45410000	196.03	FAM177A1
9	33420001	33470000	195.324	ROS1
2	125680001	125730000	193.469	AHDC1
2	125680001	125730000	193.469	FGR
22	17880001	17930000	193.219	LMCD1
22	17860001	17910000	193.219	SSUH2
13	69680001	69730000	191.673	LOC112449423
13	69680001	69730000	191.673	TOP1
13	69680001	69730000	191.673	LOC112449380
13	69660001	69710000	191.673	TOP1
13	69660001	69710000	191.673	LOC112449380
13	69640001	69690000	191.673	TOP1
13	69640001	69690000	191.673	LOC112449380
5	79880001	79930000	190.183	TMTC1
22	45480001	45530000	190.115	LOC112443465
22	45480001	45530000	190.115	ERC2
22	45460001	45510000	190.115	ERC2
10	6960001	7010000	189.811	ANKDD1B
10	6960001	7010000	189.811	POLK
22	17900001	17950000	188.195	LMCD1
16	31400001	31450000	188.013	LOC112441923
16	31400001	31450000	188.013	SMYD3
16	31380001	31430000	188.013	SMYD3
16	31360001	31410000	188.013	SMYD3
13	37840001	37890000	185.16	BFSP1
13	37840001	37890000	185.16	LOC112449281
13	37840001	37890000	185.16	LOC112449282
13	37820001	37870000	185.16	LOC112449281
13	37820001	37870000	185.16	LOC112449282
13	37980001	38030000	184.241	RRBP1
13	37960001	38010000	184.241	RRBP1
13	37960001	38010000	184.241	DSTN
13	37940001	37990000	184.241	RRBP1
13	37940001	37990000	184.241	DSTN
3	62880001	62930000	184.197	ADGRL2
3	62860001	62910000	184.197	ADGRL2
3	62840001	62890000	184.197	ADGRL2
21	22720001	22770000	180.45	LOC112443243
21	22720001	22770000	180.45	PDE8A
21	22700001	22750000	180.45	PDE8A
29	29120001	29170000	179.627	LOC112444866
29	29120001	29170000	179.627	PATE1
29	29120001	29170000	179.627	LOC112444892
29	29100001	29150000	179.627	LOC112444892
29	29100001	29150000	179.627	TRNAE-UUC
29	29080001	29130000	179.627	LOC112444892
29	29080001	29130000	179.627	TRNAE-UUC
29	29080001	29130000	179.627	SSLP1
2	125200001	125250000	179.275	EYA3
2	125200001	125250000	179.275	PTAFR
2	125180001	125230000	179.275	EYA3
2	125180001	125230000	179.275	PTAFR
2	125180001	125230000	179.275	LOC107131363
9	41500001	41550000	178.167	FOXO3
12	15580001	15630000	177.25	MIR2285H
12	15580001	15630000	177.25	MIR7860
12	15580001	15630000	177.25	COG3
12	15560001	15610000	177.25	MIR7860
12	15560001	15610000	177.25	COG3
12	15560001	15610000	177.25	SLC25A30
12	15540001	15590000	177.25	MIR7860
12	15540001	15590000	177.25	COG3
12	15540001	15590000	177.25	SLC25A30
5	65520001	65570000	176.546	SYCP3
5	65520001	65570000	176.546	CHPT1
5	65500001	65550000	176.546	SYCP3
5	65500001	65550000	176.546	CHPT1
5	65500001	65550000	176.546	MYBPC1
14	51600001	51650000	175.924	LOC112449555
14	51580001	51630000	175.924	LOC112449555
12	24880001	24930000	175.111	SERTM1
12	24860001	24910000	175.111	SERTM1
12	24860001	24910000	175.111	LOC112449127
23	440001	490000	173.844	KHDRBS2
23	420001	470000	173.844	KHDRBS2
23	400001	450000	173.844	KHDRBS2
8	61000001	61050000	173.806	TRNAC-GCA
8	61000001	61050000	173.806	PAX5
8	82160001	82210000	172.044	PTCH1
12	24900001	24950000	171.897	SERTM1
22	45440001	45490000	171.535	ERC2
18	15600001	15650000	171.296	ITFG1
18	15600001	15650000	171.296	LOC112442279
18	15580001	15630000	171.296	ITFG1
18	15580001	15630000	171.296	LOC112442279
18	15560001	15610000	171.296	ITFG1
18	15560001	15610000	171.296	LOC112442279
6	103620001	103670000	171.294	TRNAG-CCC
6	103620001	103670000	171.294	EVC2
15	63760001	63810000	170.452	CSTF3
6	66740001	66790000	170.222	TXK
6	66740001	66790000	170.222	NIPAL1
6	66720001	66770000	170.222	TXK
6	66720001	66770000	170.222	NIPAL1

## Sheet: Table S6
Supplementary Table 6. A summary of genes from CLR and θπ in Xiangxi cattle.
Symbol	Chromosome	CLR	θπ
RAB11FIP2	26	1496.47	3.2801
GOLGA4	22	1323.74	3.1671
DCLK3	22	1323.74	3.0778
WDTC1	2	1243.39	3.24902
SLC9A1	2	1066.95	3.24019
AHDC1	2	1062.39	3.42335
WASF2	2	1062.39	3.38495
SYTL1	2	1027.72	3.05355
TMEM222	2	1027.72	3.05355
KIAA1324	3	975.799	2.96306
SARS	3	921.665	2.96306
CELSR2	3	820.119	2.91433
MYBPHL	3	820.119	2.90714
SORT1	3	820.119	2.93494
C3H1orf194	3	811.03	2.88131
TAF13	3	811.03	2.92135
TMEM167B	3	811.03	2.8923
MAP3K6	2	796.976	3.04534
FAM204A	26	783.198	2.96675
CNTN4	22	703.742	3.01385
ITSN2	11	648.8	3.08482
NFXL1	6	643.917	3.22211
CNGA1	6	643.917	3.15763
CORIN	6	635.735	3.2151
C22H3orf35	22	626.904	2.97569
ITGA9	22	626.904	2.97569
FGFR3	6	616.005	2.93112
LETM1	6	616.005	2.922
TACC3	6	616.005	2.95984
CD164L2	2	583.28	3.03638
FCN3	2	583.28	3.01309
NIPAL1	6	536.651	3.07533
FAM228A	11	505.103	3.08262
FAM228B	11	505.103	3.08262
VGLL2	9	499.498	2.99015
PIP5KL1	11	495.851	3.12482
DPM2	11	495.851	3.12482
ST6GALNAC4	11	495.851	3.12482
FAM102A	11	495.851	3.12482
ST6GALNAC6	11	495.851	3.10147
MFSD14B	8	486.197	3.37509
WDR47	3	481.306	2.99224
ROS1	9	479.019	2.95186
FAM20B	16	477.446	2.92462
TOR3A	16	477.446	2.91946
EMX2	26	474.737	3.21909
SLBP	6	453.556	2.95984
TMEM129	6	453.556	2.95984
POLK	10	446.26	2.86525
ANKDD1B	10	446.26	2.86525
TRANK1	22	429.49	2.9999
KIAA1217	13	415.566	2.90222
MYH10	19	400.686	2.92505
HS3ST4	25	395.589	2.88455
METTL25	5	390.939	3.08462
SH3TC2	7	388.296	3.13219
EXT1	14	385.589	2.90204
PGAP1	2	385.066	2.92783
TMCC1	22	384.843	3.02547
PFN4	11	378.744	3.08262
TP53I3	11	378.744	3.08262
RALGAPA1	21	376.139	3.14778
AK1	11	372.871	2.93901
ERC2	22	364.371	3.06675
SBF2	15	351.744	2.98943
SYPL1	4	350.276	2.9879
SUGCT	4	349.953	2.91005
GPR3	2	329.053	3.03638
BANF2	13	323.787	3.14344
RRBP1	13	323.787	3.14344
ADRB2	7	323.404	3.07433
DMXL2	10	313.493	3.01254
GLDN	10	313.493	3.00191
RIMS2	14	310.724	3.09331
BBX	1	308.566	3.15261
FGR	2	305.099	3.05572
SNX5	13	297.809	2.93873
LTBP1	11	295.554	3.08409
PRTN3	7	287.513	3.28164
ELANE	7	287.513	3.28164
R3HDM4	7	287.513	3.28164
CFD	7	287.513	3.28164
MED16	7	287.513	3.28164
AZU1	7	287.513	3.26799
PLPPR3	7	287.513	3.26799
PTBP1	7	287.513	3.23364
NCK1	1	281.918	3.00771
KLHL36	18	280.807	2.88434
USP10	18	280.807	2.88434
TIMP3	5	276.218	3.08007
SYN3	5	276.218	3.08007
LRRFIP2	22	257.951	2.99558
PSMA5	3	255.424	2.93494
DYNLRB2	18	248.439	2.98001
C1D	11	247.471	3.01057
UBXN6	7	243.652	3.04908
PLIN4	7	243.652	3.04908
HDGFL2	7	243.652	3.04908
CHAF1A	7	243.652	2.95621
PLIN5	7	243.652	3.00769
PIP4K2A	13	231.681	3.0809
INSM2	21	226.839	3.01795
OR4A15	15	223.628	3.12321
AFG1L	9	221.26	3.27303
SNX3	9	221.26	2.92375
JAK2	8	219.744	3.10656
SLC35G2	1	219.523	2.97604
NSD2	6	219.234	2.88811
FOXO3	9	211.237	3.4196
INSL6	8	206.511	3.09033
MGME1	13	206.381	2.93873
OVOL2	13	206.381	2.93873
KANK4	3	204.508	2.89354
TFRC	1	198.123	2.88458
FAM177A1	21	196.03	2.88432
KIAA0391	21	196.03	2.98459
PPP2R3C	21	196.03	2.98459
TOP1	13	191.673	3.25726
DSTN	13	184.241	2.99074
EYA3	2	179.275	2.92981
PTAFR	2	179.275	2.92981
CHPT1	5	176.546	2.95128
MYBPC1	5	176.546	2.95128
SYCP3	5	176.546	2.94485
SERTM1	12	175.111	2.93457
KHDRBS2	23	173.844	3.49351
PTCH1	8	172.044	3.12662

## Sheet: Table S7
Supplementary Table 7. A summary of genes from Fst in Xiangxi cattle (compared to Qinchuan cattle).
Chrom	Starting position	Ending position	Fst	Gene
2	126080001	126130000	0.709956	SLC9A1
2	125760001	125810000	0.67767	AHDC1
2	125780001	125830000	0.666893	AHDC1|WASF2
2	125740001	125790000	0.664692	AHDC1
2	126100001	126150000	0.663538	SLC9A1
2	125800001	125850000	0.658085	WASF2
2	126060001	126110000	0.653179	SLC9A1
2	125820001	125870000	0.636377	WASF2
5	56780001	56830000	0.618856	ATP5F1B|PTGES3|BAZ2A|RBMS2
5	56740001	56790000	0.615467	ATP5F1B|NACA|PTGES3
2	125720001	125770000	0.604569	AHDC1
5	56760001	56810000	0.603547	ATP5F1B|PTGES3|BAZ2A
5	56800001	56850000	0.602635	BAZ2A|RBMS2
7	43380001	43430000	0.595094	AZU1|PRTN3|ELANE|CFD|MED16|PLPPR3
5	56880001	56930000	0.592025	SPRYD4|GLS2|MIP|RBMS2
7	43400001	43450000	0.590302	PRTN3|ELANE|R3HDM4|CFD|MED16
7	43420001	43470000	0.5884	R3HDM4|KISS1R|MED16|ARID3A
13	61620001	61670000	0.587124	TM9SF4
2	124680001	124730000	0.586546	YTHDF2
2	126120001	126170000	0.586229	SLC9A1
13	61640001	61690000	0.581806	TM9SF4|PLAGL2
7	43440001	43490000	0.580497	R3HDM4|KISS1R|ARID3A
5	56720001	56770000	0.579433	PRIM1|NACA|PTGES3
7	43340001	43390000	0.5774	PTBP1|PLPPR3
7	43360001	43410000	0.577045	AZU1|PRTN3|PTBP1|PLPPR3
8	89000001	89050000	0.569589	SHC3
13	61660001	61710000	0.569057	TM9SF4|PLAGL2|POFUT1
7	43320001	43370000	0.56584	MISP|PALM|PTBP1
13	61680001	61730000	0.564546	PLAGL2|POFUT1
3	120860001	120910000	0.564252	RTP5|FAM240A
8	88980001	89030000	0.561624	SHC3
5	56820001	56870000	0.561267	BAZ2A|RBMS2
3	120920001	120970000	0.560944	LOC790134
13	61700001	61750000	0.5594	POFUT1|KIF3B
13	61600001	61650000	0.558824	TM9SF4|HCK
7	43300001	43350000	0.55724	MISP|PALM
3	120880001	120930000	0.556704	FAM240A
29	45140001	45190000	0.555152	GRK2|KDM2A
3	120440001	120490000	0.554289	SEPT2|HDLBP
29	45120001	45170000	0.553297	KDM2A
7	43260001	43310000	0.553212	FGF22|FSTL3|PRSS57|RNF126|PALM
5	56900001	56950000	0.551774	SPRYD4|GLS2|MIP|TIMELESS|RBMS2
7	43180001	43230000	0.550195	CDC34|GZMM|BSG|HCN2
8	88960001	89010000	0.549163	SHC3
2	125840001	125890000	0.546843	WASF2
3	120940001	120990000	0.54321	LOC790134
5	56400001	56450000	0.540076	TAC3|ZBTB39|MYO1A|GPR182
2	124700001	124750000	0.539983	YTHDF2
7	43460001	43510000	0.539469	WDR18|ARID3A
7	43200001	43250000	0.538639	BSG|HCN2|POLRMT
15	80720001	80770000	0.53771	RTN4RL2|SLC43A1
7	43280001	43330000	0.537651	FSTL3|PRSS57|MISP|PALM
29	45100001	45150000	0.537366	KDM2A
7	43160001	43210000	0.535561	MADCAM1|TPGS1|CDC34|GZMM|BSG
7	46340001	46390000	0.534412	TXNDC15|PCBD2
7	43220001	43270000	0.531719	FGF22|HCN2|POLRMT|RNF126
2	125700001	125750000	0.531703	AHDC1|FGR
1	144280001	144330000	0.53051	AIRE|PFKL
5	68500001	68550000	0.528061	C5H12orf45|SLC41A2|ALDH1L2
18	55860001	55910000	0.527187	PTH2|SLC17A7|PIH1D1|CCDC155|GFY
5	56700001	56750000	0.527015	PRIM1|NACA
18	55840001	55890000	0.526776	DKKL1|PTH2|SLC17A7|CCDC155|GFY|TEAD2
29	45160001	45210000	0.526056	GRK2|KDM2A
11	98600001	98650000	0.526013	DPM2|FAM102A
7	46380001	46430000	0.524239	CATSPER3|PCBD2
3	120460001	120510000	0.523824	SEPT2|HDLBP
7	43700001	43750000	0.52361	CIRBP|C7H19orf24|EFNA2
7	46360001	46410000	0.522565	TXNDC15|PCBD2
2	125920001	125970000	0.521603	SYTL1|TMEM222|MAP3K6|WDTC1
7	43680001	43730000	0.521387	ATP5F1D|CIRBP|CBARP|MIDN|C7H19orf24|EFNA2
7	43240001	43290000	0.52111	FGF22|FSTL3|PRSS57|POLRMT|RNF126
5	56380001	56430000	0.519366	TAC3|MYO1A
7	43140001	43190000	0.518867	ODF3L2|MADCAM1|TPGS1|CDC34|GZMM
2	124660001	124710000	0.518226	OPRD1
7	46400001	46450000	0.51725	CATSPER3|PCBD2
7	46320001	46370000	0.517117	C7H5orf24|TXNDC15
29	45060001	45110000	0.516472	KDM2A
7	43120001	43170000	0.515682	ODF3L2|MADCAM1|TPGS1|SHC2
15	80740001	80790000	0.514323	SLC43A1|TIMM10
18	2080001	2130000	0.513981	MLKL|RFWD3
5	56360001	56410000	0.51208	MYO1A|NEMP1
7	43720001	43770000	0.508308	EFNA2
1	144060001	144110000	0.507935	TRAPPC10
1	144080001	144130000	0.50743	TRAPPC10
29	45080001	45130000	0.507301	KDM2A
2	125680001	125730000	0.506765	AHDC1|FGR
8	88940001	88990000	0.506038	SHC3
5	56420001	56470000	0.5058	ZBTB39|GPR182
5	68520001	68570000	0.503628	C5H12orf45|ALDH1L2
5	56860001	56910000	0.503342	RBMS2
1	144180001	144230000	0.502483	ICOSLG
2	126140001	126190000	0.501629	SLC9A1
7	43640001	43690000	0.501456	ATP5F1D|STK11|CBARP|MIDN
2	125940001	125990000	0.501445	SYTL1|TMEM222|WDTC1
13	47960001	48010000	0.49939	SHLD1
5	56840001	56890000	0.498403	RBMS2
2	125860001	125910000	0.498166	CD164L2|GPR3|WASF2
5	56960001	57010000	0.498093	ApoN|IL23A|TIMELESS|APOF|STAT2
7	43100001	43150000	0.498005	C2CD4C|ODF3L2|SHC2
7	43920001	43970000	0.497501	PLK5|MEX3D|MBD3
7	46460001	46510000	0.496917	PITX1
7	43480001	43530000	0.496536	WDR18|TMEM259|ARID3A|GRIN3B
7	43660001	43710000	0.496287	ATP5F1D|CIRBP|STK11|CBARP|MIDN
3	120680001	120730000	0.49592	THAP4|DTYMK|ATG4B
13	61720001	61770000	0.495795	POFUT1|KIF3B
8	60980001	61030000	0.494599	PAX5
11	320001	370000	0.494514	TMEM87B
19	27840001	27890000	0.493997	AURKB|CTC1|PFAS
8	88920001	88970000	0.492635	SHC3
8	89720001	89770000	0.492076	SPIN1
19	27860001	27910000	0.491997	RANGRF|SLC25A35|CTC1|PFAS
18	2000001	2050000	0.491323	GLG1
8	61000001	61050000	0.490766	PAX5
5	56580001	56630000	0.490476	LOC100138638
3	120420001	120470000	0.490271	ANO7|HDLBP
5	57540001	57590000	0.48905	ITGA7|METTL7B|BLOC1S1
7	54120001	54170000	0.488916	ARHGAP26
29	44300001	44350000	0.488645	RAB1B|YIF1A|TMEM151A|KLC2|CNIH2|PACS1
7	46420001	46470000	0.488582	CATSPER3
3	120840001	120890000	0.487964	RTP5|FAM240A|PDCD1
2	125100001	125150000	0.486904	ATP5IF1|SESN2
7	45940001	45990000	0.485844	CDKN2AIPNL|CDKL3|UBE2B
2	125140001	125190000	0.485835	ATP5IF1|DNAJC8
7	45960001	46010000	0.485774	CDKN2AIPNL
18	55820001	55870000	0.485731	CD37|DKKL1|CCDC155|TEAD2
29	44280001	44330000	0.485722	RAB1B|KLC2|PACS1
29	29600001	29650000	0.484412	SRPRA|FAM118B|TIRAP|DCPS|FOXRED1
2	125960001	126010000	0.484163	WDTC1
5	56980001	57030000	0.484092	ApoN|IL23A|APOF|STAT2|PAN2
11	98580001	98630000	0.483905	PIP5KL1|DPM2|ST6GALNAC4|FAM102A
5	56680001	56730000	0.483767	HSD17B6|PRIM1
7	46840001	46890000	0.483732	H2AFY
7	46160001	46210000	0.483156	SEC24A|SAR1B
7	46480001	46530000	0.482726	PITX1
8	88900001	88950000	0.482491	SHC3
7	46140001	46190000	0.481901	SEC24A|SAR1B
2	125660001	125710000	0.481359	IFI6|FGR
2	125900001	125950000	0.481282	CD164L2|FCN3|SYTL1|TMEM222|MAP3K6
2	125120001	125170000	0.480497	ATP5IF1|SESN2|DNAJC8
1	144040001	144090000	0.47979	TRAPPC10
11	300001	350000	0.479312	TMEM87B|FBLN7
17	68760001	68810000	0.479024	NF2
7	54100001	54150000	0.478993	ARHGAP26
29	45040001	45090000	0.478825	RHOD|KDM2A
8	61240001	61290000	0.478555	ZCCHC7
7	43900001	43950000	0.478183	REEP6|ADAMTSL5|PLK5|MEX3D
7	43740001	43790000	0.477719	MUM1
23	6720001	6770000	0.477493	LOC112443853|LRRC1
7	44000001	44050000	0.477073	TCF3
2	124860001	124910000	0.477064	TRNAU1AP|RCC1
13	47940001	47990000	0.476772	SHLD1
13	61580001	61630000	0.476451	TM9SF4|HCK
2	125080001	125130000	0.476278	SESN2
25	26120001	26170000	0.475877	SULT1A1|SLX1A|CORO1A|SGF29|BOLA2B
3	120400001	120450000	0.475438	ANO7|HDLBP
5	56560001	56610000	0.47421	LOC100138638
2	124780001	124830000	0.473521	TAF12|GMEB1
1	144200001	144250000	0.472178	ICOSLG|DNMT3L
11	340001	390000	0.472124	TMEM87B|MERTK
7	45780001	45830000	0.471551	TCF7|SKP1
2	126020001	126070000	0.470611	WDTC1
7	43600001	43650000	0.470439	SBNO2
7	43940001	43990000	0.469011	MEX3D|MBD3|UQCR11|TCF3
13	47980001	48030000	0.468964	SHLD1
11	540001	590000	0.46893	ANAPC1
8	61260001	61310000	0.468884	ZCCHC7
3	119880001	119930000	0.468831	GPC1|ANKMY1
2	126820001	126870000	0.467879	SH3BGRL3|UBXN11|CEP85
1	144260001	144310000	0.467827	AIRE|PFKL
11	104060001	104110000	0.467746	EGFL7|AGPAT2
17	68540001	68590000	0.467685	RASL10A|EMID1|EWSR1|GAS2L1|RHBDD3
13	29240001	29290000	0.466886	FAM107B
2	124800001	124850000	0.466376	RAB42|TAF12
18	1980001	2030000	0.466219	GLG1
11	104280001	104330000	0.466154	REXO4|STKLD1|ADAMTS13
7	45760001	45810000	0.465357	TCF7|SKP1
7	43560001	43610000	0.464972	GPX4|ABCA7|ARHGAP45|POLR2E|SBNO2
7	46440001	46490000	0.464119	PITX1|CATSPER3
7	43580001	43630000	0.463949	GPX4|POLR2E|SBNO2
7	43620001	43670000	0.463918	SBNO2|STK11
8	61220001	61270000	0.463096	ZCCHC7
5	56920001	56970000	0.463036	SPRYD4|GLS2|MIP|TIMELESS
11	560001	610000	0.462975	ANAPC1
5	56440001	56490000	0.462584	GPR182|LOC100139075
13	46720001	46770000	0.462371	DIP2C
19	27420001	27470000	0.462185	DNAH2
15	80760001	80810000	0.4616	SLC43A1|TIMM10|SMTNL1
10	67200001	67250000	0.461292	SAMD4A
13	47920001	47970000	0.460883	SHLD1
3	119860001	119910000	0.460411	GPC1|ANKMY1
18	2020001	2070000	0.460121	GLG1
5	56600001	56650000	0.459911	LOC100138638
11	62440001	62490000	0.459452	VPS54
11	104040001	104090000	0.4583	EGFL7|AGPAT2
13	29260001	29310000	0.458252	FAM107B
18	2100001	2150000	0.457986	MLKL|RFWD3
5	58340001	58390000	0.457597	LOC512580|LOC787601
5	58320001	58370000	0.45711	LOC512580
7	44160001	44210000	0.456965	KLF16|ABHD17A|REXO1
7	53040001	53090000	0.45686	RNF14|GNPDA1
3	120700001	120750000	0.455732	THAP4|DTYMK|ING5|ATG4B
2	125880001	125930000	0.455264	CD164L2|FCN3|GPR3|MAP3K6|WASF2
11	104260001	104310000	0.455031	LOC100139115|REXO4|SURF2|SURF4|STKLD1
2	126000001	126050000	0.454853	WDTC1
3	120660001	120710000	0.454492	THAP4
13	44780001	44830000	0.454227	LOC112449302
7	46860001	46910000	0.454152	H2AFY
15	40000001	40050000	0.454038	TEAD1
25	26100001	26150000	0.453396	SULT1A1|SLX1A|CORO1A|SGF29|BOLA2B
18	2440001	2490000	0.45248	ZNRF1|LDHD|ZFP1
17	68440001	68490000	0.452377	KREMEN1
5	56340001	56390000	0.452052	STAT6|NAB2|MYO1A|NEMP1
19	27440001	27490000	0.452023	DNAH2
7	46820001	46870000	0.451662	H2AFY
5	56220001	56270000	0.451547	NXPH4|LRP1
3	119900001	119950000	0.451262	ANKMY1
5	56240001	56290000	0.450554	LRP1
7	43760001	43810000	0.450553	MUM1|NDUFS7
13	46740001	46790000	0.450291	DIP2C
7	53760001	53810000	0.449601	LOC100847454
17	68520001	68570000	0.449495	EMID1|EWSR1|RHBDD3
3	119980001	120030000	0.44861	AQP12B|CAPN10|GPR35
3	120060001	120110000	0.448278	KIF1A
7	43500001	43550000	0.448029	WDR18|TMEM259|CNN2|ABCA7|GRIN3B
17	68560001	68610000	0.448012	RASL10A|EWSR1|GAS2L1|AP1B1
5	58060001	58110000	0.447507	LOC782430|LOC782338
17	62560001	62610000	0.447088	RPLP0|PXN
13	64860001	64910000	0.446605	ROMO1|NFS1|RBM39|CPNE1|RBM12
7	46120001	46170000	0.446243	SAR1B
18	2420001	2470000	0.445843	ZNRF1|LDHD
11	360001	410000	0.445805	TMEM87B|MERTK
23	6700001	6750000	0.445409	LOC112443853|LRRC1
13	64840001	64890000	0.445384	SPAG4|NFS1|CPNE1|RBM12
5	58360001	58410000	0.445265	LOC787601|LOC787640
11	100001	150000	0.445041	ZC3H6
7	53780001	53830000	0.444571	ARHGAP26
24	19580001	19630000	0.444483	CELF4
29	12700001	12750000	0.444345	DDIAS|PRCP
1	143300001	143350000	0.444324	CRYAA
5	68480001	68530000	0.444059	C5H12orf45|SLC41A2
11	71880001	71930000	0.443949	RBKS
11	500001	550000	0.443908	ANAPC1|MERTK
11	480001	530000	0.443715	ANAPC1|MERTK
1	144800001	144850000	0.442597	FAM207A
29	12740001	12790000	0.442459	DDIAS|PRCP
1	144820001	144870000	0.442299	FAM207A
1	144100001	144150000	0.442209	GATD3A|TRAPPC10|PWP2
5	17960001	18010000	0.441555	TMTC3
2	124720001	124770000	0.441087	YTHDF2|GMEB1
7	54140001	54190000	0.440712	ARHGAP26
1	143980001	144030000	0.440676	AGPAT3
15	29200001	29250000	0.440517	TMEM25|IFT46|ARCN1
11	520001	570000	0.440222	ANAPC1
29	29620001	29670000	0.439994	TIRAP|DCPS|FOXRED1
7	53600001	53650000	0.439884	FGF1|LOC100847454
29	45020001	45070000	0.43976	RHOD|SYT12
7	43520001	43570000	0.439732	TMEM259|CNN2|ABCA7|ARHGAP45|GRIN3B
5	17940001	17990000	0.438811	TMTC3
5	71760001	71810000	0.438255	LARGE1
15	29220001	29270000	0.438057	PHLDB1|ARCN1
1	150860001	150910000	0.437893	ERG
5	56520001	56570000	0.437426	RDH16|SDR9C7
7	46060001	46110000	0.437055	JADE2
7	43880001	43930000	0.437016	C7H19orf25|REEP6|ADAMTSL5|PCSK4
13	57480001	57530000	0.436935	GNAS|LOC101909083|LOC112449315
17	68420001	68470000	0.436581	KREMEN1
2	125980001	126030000	0.436501	WDTC1
5	56540001	56590000	0.436235	SDR9C7
19	27460001	27510000	0.436087	DNAH2
8	720001	770000	0.435992	PALLD
29	12680001	12730000	0.435523	RAB30|DDIAS
11	120001	170000	0.435298	ZC3H6
13	59320001	59370000	0.435273	TFAP2C
23	6620001	6670000	0.435246	LRRC1
29	12720001	12770000	0.434862	DDIAS|PRCP
15	29240001	29290000	0.434775	PHLDB1|ARCN1
13	47900001	47950000	0.434378	SHLD1
2	126280001	126330000	0.434306	NUDC|GPN2|NR0B2|GPATCH3
12	52140001	52190000	0.434296	MYCBP2
7	46180001	46230000	0.434261	SEC24A
7	53020001	53070000	0.434187	PCDH12|RNF14|GNPDA1
18	2460001	2510000	0.433574	ZFP1
3	119800001	119850000	0.433524	LOC104970266
7	43080001	43130000	0.43344	C2CD4C|SHC2
29	12760001	12810000	0.43328	PRCP
7	54180001	54230000	0.432972	ARHGAP26
11	61540001	61590000	0.432766	OTX1|EHBP1
17	68740001	68790000	0.432686	NIPSNAP1|NF2
20	57700001	57750000	0.432618	FBXL7
11	71540001	71590000	0.432542	BABAM2
2	125160001	125210000	0.432101	PTAFR|DNAJC8|EYA3
18	2400001	2450000	0.43147	ZNRF1
5	56940001	56990000	0.431263	ApoN|TIMELESS|APOF
3	119820001	119870000	0.431019	LOC104970266|GPC1
7	43540001	43590000	0.430768	CNN2|GPX4|ABCA7|ARHGAP45|POLR2E
12	52120001	52170000	0.430666	FBXL3|MYCBP2
7	45740001	45790000	0.43006	TCF7
5	57800001	57850000	0.429937	LOC526713
8	700001	750000	0.429536	PALLD
11	71560001	71610000	0.428938	BABAM2
29	44340001	44390000	0.428805	YIF1A|TMEM151A|CD248|BRMS1|RIN1
17	62580001	62630000	0.428597	PXN|SIRT4
7	45920001	45970000	0.428551	CDKN2AIPNL|CDKL3|UBE2B
20	2940001	2990000	0.428546	RANBP17
8	83220001	83270000	0.427886	CDC14B
11	71860001	71910000	0.427806	RBKS
20	69300001	69350000	0.427444	IRX1
17	68780001	68830000	0.427363	NF2
18	2040001	2090000	0.427293	GLG1|RFWD3
3	120820001	120870000	0.426952	NEU4|RTP5|GAL3ST2|PDCD1
18	55880001	55930000	0.426802	PTH2|SLC17A7|PIH1D1|GFY|ALDH16A1|FLT3LG
5	57560001	57610000	0.426698	LOC520938|ITGA7|METTL7B
18	11760001	11810000	0.426459	COX4I1
17	62480001	62530000	0.425972	RAB35|GCN1
8	89020001	89070000	0.425691	SHC3
11	460001	510000	0.425595	MERTK
17	62100001	62150000	0.425383	ERP29|TMEM116|NAA25
29	44260001	44310000	0.42515	PACS1
19	27880001	27930000	0.424785	RANGRF|SLC25A35|PFAS|ARHGEF15
3	119960001	120010000	0.424576	RNPEPL1|CAPN10|GPR35
25	26140001	26190000	0.424448	CORO1A|GDPD3|MAPK3
2	126800001	126850000	0.424438	CD52|SH3BGRL3|CRYBG2|UBXN11|CEP85
8	60960001	61010000	0.424149	PAX5
5	58300001	58350000	0.424111	LOC512580
17	62460001	62510000	0.423961	BICDL1|RAB35|GCN1
25	26200001	26250000	0.423714	PPP4C|C25H16orf92|TBX6|FAM57B|ALDOA
7	52920001	52970000	0.423187	KIAA0141|PCDH1
8	61200001	61250000	0.423104	ZCCHC7
3	119920001	119970000	0.423029	DUSP28|RNPEPL1|ANKMY1
7	53000001	53050000	0.422909	KIAA0141|PCDH12|RNF14
25	25840001	25890000	0.422907	LAT|NFATC2IP|SPNS1
7	53940001	53990000	0.422696	ARHGAP26
7	46080001	46130000	0.422619	JADE2
25	25820001	25870000	0.422284	LAT|SPNS1|SBK1
23	6600001	6650000	0.422168	LRRC1
1	144020001	144070000	0.421819	AGPAT3|TRAPPC10
29	12780001	12830000	0.421815	PRCP
15	29520001	29570000	0.421648	FOXR1|BCL9L|UPK2
29	44320001	44370000	0.421041	RAB1B|YIF1A|TMEM151A|CD248|KLC2|CNIH2
7	44100001	44150000	0.420342	ATP8B3|ONECUT3|REXO1
10	67220001	67270000	0.420171	SAMD4A
7	46500001	46550000	0.419987	LOC104969177
1	144780001	144830000	0.419904	ITGB2|FAM207A
29	47820001	47870000	0.419517	SHANK2
29	48840001	48890000	0.419234	KCNQ1
7	44140001	44190000	0.419104	KLF16|REXO1
7	53960001	54010000	0.419061	ARHGAP26
7	44060001	44110000	0.418905	ONECUT3
1	144000001	144050000	0.418595	AGPAT3
17	68600001	68650000	0.418431	AP1B1
8	82160001	82210000	0.418177	PTCH1
3	119780001	119830000	0.418074	LOC104970266
7	53060001	53110000	0.417796	GNPDA1
13	29200001	29250000	0.417749	FAM107B
8	89700001	89750000	0.417614	SPIN1
7	43780001	43830000	0.417404	GAMT|MUM1|NDUFS7|DAZAP1
25	26180001	26230000	0.417227	GDPD3|YPEL3|PPP4C|MAPK3|TBX6|ALDOA
17	63300001	63350000	0.417135	ANKRD13A|GIT2
20	2920001	2970000	0.416775	RANBP17
8	46360001	46410000	0.416557	MAMDC2
29	48260001	48310000	0.416476	DHCR7|NADSYN1|LOC528168
18	2120001	2170000	0.416316	MLKL|FA2H
11	71620001	71670000	0.415897	BABAM2
10	67380001	67430000	0.415896	GCH1
8	61020001	61070000	0.41567	PAX5
13	57460001	57510000	0.41562	GNAS|LOC101909083|LOC112449315
5	56480001	56530000	0.41555	LOC100139075
17	62040001	62090000	0.415509	TRAFD1|NAA25
10	67360001	67410000	0.415459	GCH1
19	27820001	27870000	0.414817	TMEM107|BORCS6|AURKB|CTC1
17	62080001	62130000	0.414713	NAA25
7	5880001	5930000	0.414671	USE1|MYO9B
5	56460001	56510000	0.414549	LOC100139075
23	6740001	6790000	0.414222	LOC112443853
29	45180001	45230000	0.413497	SSH3|GRK2|ANKRD13D
1	144240001	144290000	0.413039	DNMT3L|AIRE
19	27480001	27530000	0.412314	DNAH2|KDM6B
10	97120001	97170000	0.412147	FLRT2
3	120000001	120050000	0.412082	AQP12B|GPR35|KIF1A
11	71900001	71950000	0.412024	MRPL33|RBKS
2	124760001	124810000	0.411644	GMEB1
7	46100001	46150000	0.411617	JADE2|SAR1B
15	80780001	80830000	0.411417	TIMM10|SMTNL1|UBE2L6
7	5860001	5910000	0.411192	OCEL1|USE1|NR2F6|MYO9B
11	61680001	61730000	0.410914	WDPCP
25	26160001	26210000	0.410545	GDPD3|YPEL3|PPP4C|MAPK3|TBX6
15	28880001	28930000	0.410452	JAML|MPZL3
7	46300001	46350000	0.410407	C7H5orf24|DDX46
11	71600001	71650000	0.410358	BABAM2
12	52160001	52210000	0.41026	MYCBP2
17	63340001	63390000	0.410049	TCHP|GLTP|GIT2
19	27500001	27550000	0.409912	TMEM88|NAA38|CYB5D1|DNAH2|KDM6B
7	45720001	45770000	0.409893	TCF7
17	62420001	62470000	0.409537	BICDL1
11	104300001	104350000	0.409501	REXO4|STKLD1|ADAMTS13
5	68540001	68590000	0.409427	ALDH1L2
29	45260001	45310000	0.409325	RAD9A|PPP1CA|CLCF1|TBC1D10C
13	48080001	48130000	0.409124	CHGB|TRMT6|MCM8
17	62440001	62490000	0.409023	BICDL1|RAB35
11	62420001	62470000	0.408812	VPS54
5	56660001	56710000	0.408679	HSD17B6
13	61560001	61610000	0.408679	HCK
29	44360001	44410000	0.408393	CD248|BRMS1|B4GAT1|RIN1|SLC29A2
19	27560001	27610000	0.408343	CHD3|RNF227|KCNAB3
18	2180001	2230000	0.408312	FA2H
15	29500001	29550000	0.408198	BCL9L|UPK2
4	54080001	54130000	0.408195	FOXP2
17	68460001	68510000	0.408172	EMID1|KREMEN1
11	98560001	98610000	0.408017	PIP5KL1|DPM2|ST6GALNAC4|FAM102A|ST6GALNAC6
18	12320001	12370000	0.4079	FOXF1|MTHFSD
17	62400001	62450000	0.407832	BICDL1
29	45280001	45330000	0.40782	RAD9A|PPP1CA|RPS6KB2|PTPRCAP|TBC1D10C|CARNS1|CORO1B
7	58200001	58250000	0.407754	PPP2R2B
1	143960001	144010000	0.406713	AGPAT3
15	82480001	82530000	0.406699	LOC107131345
12	52080001	52130000	0.406696	CLN5|FBXL3
29	49720001	49770000	0.406684	CTSD|IFITM10
7	45680001	45730000	0.406673	VDAC1
8	39220001	39270000	0.406379	CD274
17	62540001	62590000	0.406074	RPLP0|PXN|GCN1
11	71920001	71970000	0.406051	MRPL33|RBKS|SLC4A1AP
7	45660001	45710000	0.406031	C7H5orf15|VDAC1
29	29580001	29630000	0.40572	SRPRA|FAM118B|TIRAP|FOXRED1
13	60340001	60390000	0.405489	SCRT2
4	28820001	28870000	0.405348	MACC1
19	38340001	38390000	0.405344	SNX11|SKAP1
5	56200001	56250000	0.404976	NDUFA4L2|NXPH4|SHMT2|LRP1
18	1960001	2010000	0.404952	GLG1
16	71920001	71970000	0.40479	RD3
3	120480001	120530000	0.404727	SEPT2|HDLBP|FARP2
17	68580001	68630000	0.40472	RASL10A|GAS2L1|AP1B1
15	28860001	28910000	0.404569	SCN2B|JAML
8	39200001	39250000	0.404509	CD274|PDCD1LG2
11	140001	190000	0.40441	ZC3H6
8	82140001	82190000	0.404195	PTCH1
19	27400001	27450000	0.404132	EFNB3|DNAH2|WRAP53
1	145980001	146030000	0.404092	C1H21orf58|PCNT
12	52060001	52110000	0.40395	ACOD1|CLN5
7	46040001	46090000	0.403843	JADE2
7	46900001	46950000	0.403798	TIFAB
3	120080001	120130000	0.403476	KIF1A
7	58220001	58270000	0.403399	PPP2R2B
13	58140001	58190000	0.403254	C13H20orf85
28	24000001	24050000	0.403126	CTNNA3
11	280001	330000	0.402795	TMEM87B|FBLN7
7	58180001	58230000	0.40257	PPP2R2B
7	54160001	54210000	0.402457	ARHGAP26
7	54080001	54130000	0.40239	ARHGAP26
20	3060001	3110000	0.402117	RANBP17
7	52980001	53030000	0.401621	KIAA0141|PCDH12
1	144300001	144350000	0.401484	C1H21orf2|PFKL
17	68480001	68530000	0.401483	EMID1
4	54160001	54210000	0.40104	LOC112446383|FOXP2
20	56920001	56970000	0.400892	44266
7	45880001	45930000	0.40086	CDKL3
13	29180001	29230000	0.400838	FAM107B
7	43980001	44030000	0.400695	TCF3
13	57440001	57490000	0.400489	GNAS|LOC101909083|LOC112449315
18	55800001	55850000	0.400199	CD37|DKKL1|SLC6A16|TEAD2
19	27540001	27590000	0.40005	TMEM88|NAA38|CYB5D1|CHD3|RNF227|KDM6B
5	58380001	58430000	0.399934	LOC787640|LOC787659|LOC100140428
12	52100001	52150000	0.399869	CLN5|FBXL3|MYCBP2
13	46700001	46750000	0.399825	DIP2C
17	62020001	62070000	0.399713	TRAFD1|NAA25|HECTD4
23	6640001	6690000	0.399092	LRRC1
29	48240001	48290000	0.399076	DHCR7|LOC528168
11	98820001	98870000	0.399062	GOLGA2|DNM1
8	320001	370000	0.39893	MFSD14B
3	120640001	120690000	0.39893	BOK|THAP4
29	48820001	48870000	0.398842	KCNQ1
2	126260001	126310000	0.398825	KDF1|NUDC|NR0B2
8	46580001	46630000	0.398787	KLF9
5	56500001	56550000	0.398708	RDH16|SDR9C7
17	62660001	62710000	0.398652	LOC112441980|MSI1
13	64820001	64870000	0.398596	SPAG4|LOC526745|CPNE1
23	6680001	6730000	0.398495	LOC112443853|LRRC1
10	66560001	66610000	0.398355	SMIM27
14	720001	770000	0.398209	WDR97|MAF1|CYC1|EXOSC4|SHARPIN|GPAA1|OPLAH
3	120380001	120430000	0.398122	ANO7|PPP1R7|HDLBP
2	125000001	125050000	0.398103	PHACTR4
11	98460001	98510000	0.39768	CDK9|FPGS|ENG
25	26220001	26270000	0.397672	C25H16orf92|DOC2A|HIRIP3|FAM57B|INO80E|ALDOA
2	126240001	126290000	0.397308	KDF1|NUDC
8	83120001	83170000	0.3973	HABP4
4	84660001	84710000	0.397223	LOC112446347|KCND2
18	1940001	1990000	0.397209	GLG1
7	43800001	43850000	0.397192	GAMT|RPS15|MUM1|NDUFS7|DAZAP1
16	71940001	71990000	0.397138	RD3
18	12340001	12390000	0.397124	FOXF1|FOXC2|MTHFSD
8	46380001	46430000	0.397115	SMC5|MAMDC2
7	52960001	53010000	0.397045	KIAA0141|PCDH12
2	126300001	126350000	0.397011	GPN2|SFN|NR0B2|GPATCH3|ZDHHC18
7	53580001	53630000	0.39698	FGF1|LOC100847454
25	19980001	20030000	0.396896	POLR3E|CDR2|LOC101905757
14	47580001	47630000	0.39653	EIF3H
18	1920001	1970000	0.396344	PDPR|GLG1
8	660001	710000	0.396087	PALLD
13	44580001	44630000	0.395723	KLF6
18	11740001	11790000	0.395523	EMC8|COX4I1
8	89040001	89090000	0.395478	SHC3
11	72940001	72990000	0.395471	CIB4|C11H2orf70
2	125460001	125510000	0.395366	RPA2|THEMIS2
29	45300001	45350000	0.3953	RPS6KB2|PTPRCAP|GPR152|CABP4|TBC1D10C|CARNS1|CORO1B
1	146000001	146050000	0.395281	C1H21orf58|PCNT
4	26400001	26450000	0.394844	SNX13
13	32200001	32250000	0.394692	TMEM236|MRC1
11	98800001	98850000	0.394622	CIZ1|DNM1
17	68500001	68550000	0.39462	EMID1|RHBDD3
2	126220001	126270000	0.394599	FAM46B|TRNP1|KDF1
11	87580001	87630000	0.394415	GRHL1
5	65420001	65470000	0.394364	MYBPC1
3	120600001	120650000	0.394258	STK25|BOK|FARP2
17	62120001	62170000	0.394151	ERP29|TMEM116|NAA25
17	62740001	62790000	0.393923	COX6A1|TRIAP1|SRSF9|GATC
15	28920001	28970000	0.39385	MPZL3|MPZL2
4	28840001	28890000	0.393822	MACC1
15	29180001	29230000	0.393136	TMEM25|KMT2A|TTC36|IFT46|ARCN1
7	52900001	52950000	0.393103	PCDH1
7	45800001	45850000	0.393047	TCF7|SKP1|PPP2CA
3	105240001	105290000	0.393034	LOC786231
11	440001	490000	0.392971	MERTK
2	124880001	124930000	0.392778	RCC1|PHACTR4
18	2060001	2110000	0.392773	RFWD3
8	61720001	61770000	0.39268	FRMPD1
3	119840001	119890000	0.392676	GPC1
29	48860001	48910000	0.392652	LOC112444897|KCNQ1
17	62640001	62690000	0.392639	LOC112441980|MSI1|PLA2G1B
20	2220001	2270000	0.392601	KCNMB1|KCNIP1
13	41500001	41550000	0.392353	FOXA2
5	17780001	17830000	0.392261	C5H12orf29|C5H12orf50
19	20960001	21010000	0.391979	SSH2
7	44120001	44170000	0.391869	ATP8B3|REXO1
11	98440001	98490000	0.391869	CDK9|FPGS|SH2D3C
13	31180001	31230000	0.391762	RSU1
5	17760001	17810000	0.391298	C5H12orf50
11	80001	130000	0.391098	ZC3H6
4	118060001	118110000	0.390931	RNF32
7	45860001	45910000	0.390816	PPP2CA|CDKL3
23	3040001	3090000	0.390712	BAG2|ZNF451|RAB23
29	29660001	29710000	0.390464	DCPS|ST3GAL4
8	360001	410000	0.390387	MFSD14B
2	126200001	126250000	0.390348	FAM46B|TRNP1
11	71500001	71550000	0.390339	BABAM2
18	2380001	2430000	0.390334	ZNRF1
3	120040001	120090000	0.390233	KIF1A
17	68800001	68850000	0.390215	NF2
11	87560001	87610000	0.390079	GRHL1
5	57000001	57050000	0.390023	IL23A|STAT2|CNPY2|CS|PAN2
10	67180001	67230000	0.389953	SAMD4A
8	83340001	83390000	0.389877	AAED1
29	44240001	44290000	0.389875	PACS1
3	119940001	119990000	0.389868	DUSP28|RNPEPL1|CAPN10|GPR35|ANKMY1
3	30840001	30890000	0.389777	CTTNBP2NL|ST7L
29	29700001	29750000	0.389752	ST3GAL4|KIRREL3
17	68820001	68870000	0.389539	CABP7|ZMAT5|NF2
28	24020001	24070000	0.389429	CTNNA3
29	29680001	29730000	0.389396	DCPS|ST3GAL4
5	56260001	56310000	0.38928	LRP1
13	47880001	47930000	0.389271	SHLD1
1	144120001	144170000	0.389059	GATD3A|TRAPPC10|PWP2
25	26260001	26310000	0.388865	DOC2A|HIRIP3|INO80E|TAOK2|TMEM219
5	58080001	58130000	0.388857	LOC782338|LOC782296|LOC782220
20	3080001	3130000	0.388651	RANBP17
13	47840001	47890000	0.388422	SHLD1
8	39140001	39190000	0.388377	PDCD1LG2
23	3060001	3110000	0.388178	ZNF451
20	69320001	69370000	0.388155	IRX1
7	44080001	44130000	0.38803	ATP8B3|ONECUT3
17	68620001	68670000	0.387867	AP1B1
5	75020001	75070000	0.387771	CACNG2
1	150840001	150890000	0.387652	ERG
25	19960001	20010000	0.387593	POLR3E|CDR2
2	124820001	124870000	0.387589	RAB42|TAF12|TRNAU1AP
14	47560001	47610000	0.387426	EIF3H
7	18900001	18950000	0.387227	PTPRS
7	46880001	46930000	0.387204	H2AFY
29	48880001	48930000	0.387157	LOC112444897|KCNQ1
4	26380001	26430000	0.387106	SNX13
13	64880001	64930000	0.387106	ROMO1|NFS1|RBM39|CPNE1|RBM12
25	26240001	26290000	0.387067	C25H16orf92|DOC2A|HIRIP3|FAM57B|INO80E|TAOK2
4	54100001	54150000	0.387008	FOXP2
11	380001	430000	0.386988	MERTK
18	11720001	11770000	0.386983	EMC8|C18H16orf74|COX4I1
5	56320001	56370000	0.38684	STAT6|NAB2|NEMP1
8	83240001	83290000	0.386578	CDC14B
11	71520001	71570000	0.386567	BABAM2
29	45360001	45410000	0.386526	CDK2AP2|GSTP1|AIP|PITPNM1|CABP2
29	44220001	44270000	0.386369	PACS1
13	61740001	61790000	0.385821	KIF3B
2	125640001	125690000	0.385678	IFI6|FGR
3	120620001	120670000	0.385419	STK25|BOK|THAP4
1	144220001	144270000	0.385358	ICOSLG|DNMT3L
7	43960001	44010000	0.385301	MBD3|UQCR11|TCF3
8	220001	270000	0.385188	MFSD14B
13	32220001	32270000	0.38518	TMEM236|MRC1
11	25680001	25730000	0.385143	THADA
8	300001	350000	0.38508	MFSD14B
8	200001	250000	0.384995	MFSD14B
5	65480001	65530000	0.384955	MYBPC1|CHPT1
7	53660001	53710000	0.384902	FGF1|LOC100847454
2	126780001	126830000	0.384841	CD52|CRYBG2|UBXN11
5	65500001	65550000	0.384839	SYCP3|MYBPC1|CHPT1
11	61520001	61570000	0.384812	OTX1|EHBP1
11	72820001	72870000	0.38457	SLC35F6|KCNK3
25	27540001	27590000	0.384566	LOC783313|OR7D4|AHSP|SEPT14
20	2960001	3010000	0.384554	RANBP17
7	57520001	57570000	0.384478	POU4F3
4	9560001	9610000	0.384276	KRIT1|ANKIB1
17	62720001	62770000	0.384272	COX6A1|TRIAP1|SRSF9|GATC
17	62060001	62110000	0.384245	NAA25
2	124740001	124790000	0.383991	GMEB1
2	125440001	125490000	0.383939	RPA2|THEMIS2
19	38360001	38410000	0.383905	SNX11|SKAP1|CBX1
29	28880001	28930000	0.383793	FEZ1|PKNOX2
13	59340001	59390000	0.383732	TFAP2C
18	2480001	2530000	0.383702	ZFP1
20	2200001	2250000	0.383632	KCNIP1
7	53740001	53790000	0.383587	LOC100847454
17	62520001	62570000	0.383414	RPLP0|PXN|GCN1
5	17800001	17850000	0.383276	C5H12orf29|CEP290|C5H12orf50
11	71580001	71630000	0.383211	BABAM2
7	53680001	53730000	0.382913	FGF1|LOC100847454
19	21020001	21070000	0.382802	SSH2
5	75000001	75050000	0.382721	CACNG2
15	28900001	28950000	0.382377	JAML|MPZL3|MPZL2
29	47800001	47850000	0.382278	SHANK2
11	62480001	62530000	0.381667	PELI1
13	29220001	29270000	0.38164	FAM107B
11	25720001	25770000	0.38122	THADA
29	48280001	48330000	0.381131	DHCR7|NADSYN1
20	2900001	2950000	0.380916	RANBP17
4	117000001	117050000	0.380875	HTR5A
15	29600001	29650000	0.380732	SLC37A4|HYOU1
13	47820001	47870000	0.380613	SHLD1
7	60200001	60250000	0.380539	ADRB2
29	44800001	44850000	0.38031	C29H11orf80
19	20940001	20990000	0.380096	SSH2
15	29540001	29590000	0.379948	FOXR1|CCDC84|UPK2|RPS25
13	57500001	57550000	0.379922	GNAS|LOC101909083|LOC112449315
29	49580001	49630000	0.379651	PRR33|TNNT3|LSP1
15	84640001	84690000	0.379629	LOC617614
3	120360001	120410000	0.379589	ANO7|PASK|PPP1R7
11	59480001	59530000	0.379548	LRRTM4
11	32420001	32470000	0.379421	NRXN1
14	46800001	46850000	0.379348	MED30
15	29620001	29670000	0.379322	HYOU1|VPS11|HMBS
13	47860001	47910000	0.379202	SHLD1
8	740001	790000	0.379191	PALLD
11	98620001	98670000	0.378859	FAM102A
29	12880001	12930000	0.378849	FAM181B
7	54200001	54250000	0.378821	ARHGAP26
8	46340001	46390000	0.378807	MAMDC2
15	39980001	40030000	0.378685	TEAD1
13	47220001	47270000	0.378611	SLC23A2
11	72920001	72970000	0.378512	CIB4
7	44180001	44230000	0.378433	KLF16|ABHD17A|SCAMP4
8	61740001	61790000	0.378307	FRMPD1
5	74860001	74910000	0.378088	TXN2|FOXRED2
14	740001	790000	0.37795	CYC1|EXOSC4|SMPD5|GPAA1|OPLAH|SPATC1
4	28800001	28850000	0.377851	MACC1
1	79180001	79230000	0.377814	LPP
7	53700001	53750000	0.377784	FGF1|LOC100847454
10	67320001	67370000	0.377776	GCH1
17	62600001	62650000	0.37768	PXN|SIRT4|PLA2G1B
13	58160001	58210000	0.377605	C13H20orf85
14	60340001	60390000	0.377372	RIMS2
3	30820001	30870000	0.377134	CTTNBP2NL|ST7L
11	72960001	73010000	0.376909	CIB4|C11H2orf70|OTOF
11	61260001	61310000	0.376845	EHBP1
29	49560001	49610000	0.376367	PRR33|TNNT3|LSP1
13	44600001	44650000	0.376349	KLF6
4	9540001	9590000	0.376219	KRIT1|ANKIB1
9	61740001	61790000	0.376137	CNR1
7	45900001	45950000	0.376116	CDKL3|UBE2B
5	57820001	57870000	0.375969	LOC510046
22	17880001	17930000	0.375546	LMCD1
7	43820001	43870000	0.375436	RPS15|DAZAP1|APC2
13	54660001	54710000	0.375361	SLCO4A1
10	67400001	67450000	0.375282	GCH1
11	700001	750000	0.375113	LOC100299995
7	60560001	60610000	0.374806	ABLIM3
29	45320001	45370000	0.374744	RPS6KB2|PTPRCAP|GPR152|CABP4|TMEM134|CORO1B|AIP
10	67280001	67330000	0.374723	SAMD4A
7	57900001	57950000	0.374703	PPP2R2B
10	46820001	46870000	0.374569	RAB8B
13	58120001	58170000	0.374547	ANKRD60
17	68400001	68450000	0.374419	C17H22orf31|ZNRF3|KREMEN1
28	23980001	24030000	0.374394	CTNNA3
13	64160001	64210000	0.374247	GGT7|ACSS2
4	9520001	9570000	0.374228	KRIT1|ANKIB1
11	260001	310000	0.374185	FBLN7
29	44780001	44830000	0.374148	C29H11orf80
7	57840001	57890000	0.374147	PPP2R2B
25	32860001	32910000	0.374065	GTF2I|GTF2IRD1
5	56640001	56690000	0.373992	HSD17B6
13	5720001	5770000	0.3738	LOC107133022
2	124840001	124890000	0.373774	RAB42|TRNAU1AP|RCC1
25	26280001	26330000	0.37365	TAOK2|TMEM219
11	680001	730000	0.373628	LOC100299995
13	52940001	52990000	0.373504	STK35
25	32840001	32890000	0.373412	GTF2I
23	6660001	6710000	0.373297	LRRC1
15	28840001	28890000	0.37313	SCN2B|JAML|SCN4B
29	49500001	49550000	0.373006	LOC112444916|MRPL23
15	82500001	82550000	0.372967	LOC107131345|LOC785899
7	53620001	53670000	0.372946	FGF1|LOC100847454
29	49540001	49590000	0.372894	TNNT3|MRPL23
7	53980001	54030000	0.372777	ARHGAP26
13	47700001	47750000	0.372743	GPCPD1
29	12660001	12710000	0.372456	RAB30
10	67300001	67350000	0.372454	GCH1
19	38200001	38250000	0.372363	SKAP1
8	83320001	83370000	0.372294	CDC14B
3	120280001	120330000	0.372081	MTERF4|SNED1
3	120580001	120630000	0.372073	STK25|FARP2
5	75040001	75090000	0.37204	CACNG2
19	38220001	38270000	0.371967	SKAP1
11	59000001	59050000	0.37181	LRRTM4
1	144140001	144190000	0.3717	GATD3A|PWP2
11	59320001	59370000	0.371691	LRRTM4
11	61500001	61550000	0.371585	OTX1|EHBP1
20	56940001	56990000	0.371576	44266
7	52940001	52990000	0.371292	KIAA0141|PCDH1
8	340001	390000	0.37124	MFSD14B
11	61240001	61290000	0.371104	EHBP1
19	24760001	24810000	0.370981	UBE2G1|ANKFY1
11	87540001	87590000	0.370773	CYS1|GRHL1|KLF11
17	62380001	62430000	0.370625	BICDL1
8	62020001	62070000	0.370443	SHB
8	83100001	83150000	0.370224	ZNF367
18	18560001	18610000	0.370124	PAPD5
13	50980001	51030000	0.370119	LOC104973937|SMOX
23	3160001	3210000	0.370067	LOC104975635|BEND6
13	64180001	64230000	0.369959	GGT7|ACSS2
29	45340001	45390000	0.369928	GPR152|CABP4|TMEM134|CDK2AP2|AIP|PITPNM1
3	30800001	30850000	0.369926	CTTNBP2NL|ST7L|WNT2B
15	84600001	84650000	0.36984	LOC100299117
15	29120001	29170000	0.369819	KMT2A
18	2560001	2610000	0.369746	LOC100848132|LOC618826|BCAR1
11	74540001	74590000	0.369594	NCOA1
5	70700001	70750000	0.36948	BTBD11
11	98780001	98830000	0.369294	LCN2|C11H9orf16|CIZ1|DNM1
5	65400001	65450000	0.369274	MYBPC1
11	73440001	73490000	0.369243	KIF3C
10	67120001	67170000	0.36902	SAMD4A
8	46600001	46650000	0.368982	KLF9
16	71720001	71770000	0.368972	LPGAT1
28	4320001	4370000	0.368938	TSNAX
13	47800001	47850000	0.368775	LOC513580|SHLD1
15	28940001	28990000	0.368766	MPZL3|MPZL2
7	53560001	53610000	0.368761	LOC100847454
5	68460001	68510000	0.36876	SLC41A2
5	57460001	57510000	0.36875	SARNP|GDF11
13	55160001	55210000	0.368738	TAF4|CDH4
20	56960001	57010000	0.368536	44266
29	44200001	44250000	0.368364	PACS1
20	57680001	57730000	0.368333	FBXL7
29	49520001	49570000	0.368167	LOC112444916|MRPL23
5	17920001	17970000	0.368129	CEP290|TMTC3
1	143280001	143330000	0.368069	CRYAA
2	125620001	125670000	0.367992	FAM76A|IFI6
8	83260001	83310000	0.367951	CDC14B
4	54020001	54070000	0.367872	FOXP2
25	25800001	25850000	0.367858	SBK1
2	126760001	126810000	0.36782	CD52|ZNF683|CRYBG2
7	53720001	53770000	0.367762	FGF1|LOC100847454
5	75700001	75750000	0.367682	CYTH4
7	46760001	46810000	0.36766	H2AFY|LOC104969177
29	44380001	44430000	0.367528	BRMS1|B4GAT1|RIN1|SLC29A2
11	73680001	73730000	0.367384	DTNB
15	29260001	29310000	0.367353	PHLDB1
7	46720001	46770000	0.367296	LOC104969177
4	85180001	85230000	0.367188	KCND2
5	68320001	68370000	0.367127	SLC41A2
13	55180001	55230000	0.366967	CDH4
11	74520001	74570000	0.366913	NCOA1
29	50060001	50110000	0.366853	BRSK2
13	29640001	29690000	0.366835	RPP38|OLAH|ACBD7|NMT2
8	83380001	83430000	0.366797	AAED1|ZNF782
25	25860001	25910000	0.366759	LAT|NFATC2IP|SPNS1|CD19
25	27560001	27610000	0.366656	OR7D4|SEPT14
8	240001	290000	0.366397	MFSD14B
26	10440001	10490000	0.366385	LIPN|LIPM
18	2580001	2630000	0.366357	BCAR1|CFDP1
1	158340001	158390000	0.366311	KHDRBS1
19	38320001	38370000	0.366295	SKAP1
5	17900001	17950000	0.366252	CEP290|TMTC3
11	25700001	25750000	0.366158	THADA
13	55220001	55270000	0.365914	CDH4
28	8720001	8770000	0.365732	NID1
7	53640001	53690000	0.365721	FGF1|LOC100847454
8	39240001	39290000	0.365532	CD274|PLGRKT
7	57920001	57970000	0.365505	PPP2R2B
4	54120001	54170000	0.3655	FOXP2
3	104920001	104970000	0.365391	SCMH1
5	17880001	17930000	0.365332	CEP290
8	62000001	62050000	0.364902	SHB
7	52760001	52810000	0.364887	ARAP3
3	104400001	104450000	0.364877	HIVEP3
13	29280001	29330000	0.364775	FAM107B
7	58060001	58110000	0.364699	PPP2R2B
29	49980001	50030000	0.364613	DUSP8|MOB2
29	49960001	50010000	0.364417	DUSP8|MOB2
5	68560001	68610000	0.364391	ALDH1L2
13	29660001	29710000	0.364384	RPP38|ACBD7|NMT2
29	48300001	48350000	0.364233	LOC112444883|DHCR7|NADSYN1
5	75220001	75270000	0.363998	NCF4
5	58180001	58230000	0.363982	OR6C68|OR6C2
13	61480001	61530000	0.363982	XKR7|CCM2L
13	29460001	29510000	0.363872	HSPA14|CDNF
19	21040001	21090000	0.363704	SSH2
5	65440001	65490000	0.363415	MYBPC1
13	54200001	54250000	0.363389	KCNQ2|CHRNA4
5	68580001	68630000	0.363251	ALDH1L2
8	83140001	83190000	0.36322	HABP4
8	83080001	83130000	0.363081	SLC35D2|ZNF367
11	74640001	74690000	0.363056	NCOA1
13	64900001	64950000	0.363002	ROMO1|NFS1|RBM39
5	74840001	74890000	0.3629	TXN2
29	29640001	29690000	0.362891	TIRAP|DCPS
29	5240001	5290000	0.362827	TRIM64
5	75180001	75230000	0.362791	PVALB
15	84740001	84790000	0.362763	LOC112441561
29	43060001	43110000	0.362702	CDC42BPG|EHD1
13	61540001	61590000	0.362664	CCM2L|HCK
15	80880001	80930000	0.362617	YPEL4|CLP1|LOC112441555|ZDHHC5
5	17980001	18030000	0.362556	TMTC3
18	3380001	3430000	0.362324	CNTNAP4
3	120100001	120150000	0.362246	KIF1A
5	71720001	71770000	0.362035	MGC137014
24	19600001	19650000	0.361861	CELF4
15	80700001	80750000	0.361767	RTN4RL2|SLC43A1
29	48220001	48270000	0.361716	LOC528168
7	53800001	53850000	0.361682	ARHGAP26
5	57440001	57490000	0.361632	ORMDL2|DNAJC14|SARNP
10	75780001	75830000	0.361488	PPP2R5E
15	29100001	29150000	0.361425	KMT2A
15	29160001	29210000	0.361407	TMEM25|KMT2A|TTC36|IFT46
2	125060001	125110000	0.361389	MED18
7	45640001	45690000	0.361364	C7H5orf15|VDAC1
5	57060001	57110000	0.361325	COQ10A|SLC39A5|CS|ANKRD52|NABP2|RNF41
5	57480001	57530000	0.361003	CD63|SARNP|GDF11
8	260001	310000	0.360979	MFSD14B
4	84720001	84770000	0.360842	KCND2
18	2360001	2410000	0.360754	ZNRF1
5	68440001	68490000	0.360748	SLC41A2
20	3260001	3310000	0.36059	FGF18
13	31160001	31210000	0.360478	RSU1
13	32240001	32290000	0.360471	MRC1
13	34360001	34410000	0.360464	ZNF438
8	83160001	83210000	0.360338	HABP4|CDC14B
20	2860001	2910000	0.360281	RANBP17
5	65520001	65570000	0.360085	SYCP3|CHPT1
15	84580001	84630000	0.360043	LOC100299117
29	49020001	49070000	0.360034	KCNQ1
8	39180001	39230000	0.359918	PDCD1LG2
10	67340001	67390000	0.359851	GCH1
11	620001	670000	0.359761	LOC112448731|ANAPC1
8	39320001	39370000	0.35975	INSL6
26	10420001	10470000	0.359702	LIPK|LIPN
7	5900001	5950000	0.359569	MYO9B
2	125180001	125230000	0.359529	PTAFR|EYA3
20	3740001	3790000	0.359513	FBXW11
11	61340001	61390000	0.359511	EHBP1
13	60360001	60410000	0.359491	SCRT2|SRXN1
8	83200001	83250000	0.35931	CDC14B
4	84740001	84790000	0.359301	KCND2
27	480001	530000	0.35916	ERICH1
13	55200001	55250000	0.359113	CDH4
4	28780001	28830000	0.359107	MACC1
13	48000001	48050000	0.35909	SHLD1
8	520001	570000	0.359024	ANXA10
29	43080001	43130000	0.35888	EHD1|ATG2A
8	39120001	39170000	0.358833	PDCD1LG2
23	3080001	3130000	0.358699	ZNF451
13	5740001	5790000	0.358697	LOC107133022
16	72020001	72070000	0.358662	TRAF5|RCOR3
6	67200001	67250000	0.358448	FRYL
5	56280001	56330000	0.358415	STAT6|LRP1
24	19560001	19610000	0.358335	CELF4
13	34340001	34390000	0.358329	ZNF438
5	58020001	58070000	0.358256	LOC782430
11	32400001	32450000	0.35813	NRXN1
11	61480001	61530000	0.358041	EHBP1
20	2240001	2290000	0.357979	KCNMB1|KCNIP1
3	120800001	120850000	0.357801	NEU4|GAL3ST2|PDCD1
29	45240001	45290000	0.357782	POLD4|RAD9A|CLCF1
13	48300001	48350000	0.35774	FERMT1
13	55480001	55530000	0.357728	CDH4
4	61080001	61130000	0.357618	EEPD1
20	3040001	3090000	0.357566	RANBP17
23	3320001	3370000	0.357558	DST
23	3140001	3190000	0.357549	ZNF451|LOC104975635|BEND6
11	71480001	71530000	0.357518	BABAM2
11	580001	630000	0.357489	ANAPC1
8	89060001	89110000	0.35743	SHC3
17	62500001	62550000	0.357358	GCN1
8	680001	730000	0.357306	PALLD
11	87600001	87650000	0.357299	GRHL1
5	57580001	57630000	0.357289	LOC520938|OR10P1
1	150880001	150930000	0.357168	ERG
8	39300001	39350000	0.357107	PLGRKT
17	63360001	63410000	0.356971	TCHP|GLTP
8	39160001	39210000	0.356902	PDCD1LG2
8	860001	910000	0.3568	PALLD
8	83060001	83110000	0.356781	SLC35D2|ZNF367
5	56020001	56070000	0.356753	INHBC|R3HDM2
13	56540001	56590000	0.356718	CDH26
19	25300001	25350000	0.356624	PITPNM3
13	31540001	31590000	0.35656	TRDMT1
11	58980001	59030000	0.356546	LRRTM4
29	49700001	49750000	0.356501	CTSD|IFITM10
23	3300001	3350000	0.356452	DST
8	1620001	1670000	0.356403	HPF1|CLCN3
20	3580001	3630000	0.356345	SMIM23
29	48800001	48850000	0.356318	KCNQ1
16	72180001	72230000	0.356261	KCNH1
11	25620001	25670000	0.356183	THADA
4	54140001	54190000	0.356161	LOC112446383|FOXP2
2	125600001	125650000	0.355867	FAM76A
24	23560001	23610000	0.355852	ASXL3
11	61700001	61750000	0.355756	WDPCP
10	46880001	46930000	0.355756	RPS27L|LACTB
13	55240001	55290000	0.355655	CDH4
29	45380001	45430000	0.355604	CDK2AP2|GSTP1|PITPNM1|CABP2
7	43060001	43110000	0.35556	C2CD4C|THEG|SHC2
11	61360001	61410000	0.355531	EHBP1
8	840001	890000	0.355513	PALLD
11	72840001	72890000	0.355088	CIB4|KCNK3
5	58200001	58250000	0.35498	OR6C68
13	47680001	47730000	0.354906	GPCPD1
10	88600001	88650000	0.354861	VIPAS39|AHSA1|NOXRED1
15	39880001	39930000	0.35481	TEAD1
29	50260001	50310000	0.354751	LOC112444915|MUC5AC
9	61760001	61810000	0.354573	CNR1
5	17840001	17890000	0.354566	CEP290
11	61820001	61870000	0.354384	WDPCP
3	120300001	120350000	0.354301	MTERF4|PASK|SNED1
16	72000001	72050000	0.354242	TRAF5
9	61720001	61770000	0.354187	CNR1
16	71740001	71790000	0.354132	NEK2
25	25760001	25810000	0.354114	SBK1
13	61500001	61550000	0.354094	XKR7|CCM2L
20	3760001	3810000	0.354071	FBXW11
2	126740001	126790000	0.353978	ZNF683|CRYBG2
8	62120001	62170000	0.353873	SHB
3	120200001	120250000	0.353799	LOC107132365|CROCC2
15	28960001	29010000	0.353794	CD3E
13	47740001	47790000	0.353756	GPCPD1
11	103960001	104010000	0.353675	LOC112448856|NOTCH1
3	120320001	120370000	0.353616	MTERF4|PASK|SNED1
11	25660001	25710000	0.353602	THADA
11	103980001	104030000	0.353541	LOC112448856|NOTCH1
8	61040001	61090000	0.353432	PAX5
29	49240001	49290000	0.353168	TSPAN32
8	62100001	62150000	0.352947	SHB
13	61140001	61190000	0.352913	ID1|HM13
7	58040001	58090000	0.352862	PPP2R2B
13	47480001	47530000	0.35286	CDS2
11	59340001	59390000	0.352707	LRRTM4
11	59280001	59330000	0.352693	LRRTM4
1	7100001	7150000	0.352469	CCT8|USP16
13	61280001	61330000	0.352444	TPX2
8	83360001	83410000	0.352439	AAED1
15	29580001	29630000	0.352399	CCDC84|TRAPPC4|SLC37A4|RPS25
5	75680001	75730000	0.352174	CYTH4
8	61180001	61230000	0.352145	ZCCHC7
13	64200001	64250000	0.35211	GSS|ACSS2
10	75760001	75810000	0.352052	PPP2R5E
20	3720001	3770000	0.352047	FBXW11
20	2780001	2830000	0.352039	RANBP17
13	63700001	63750000	0.351959	AHCY
5	17820001	17870000	0.351901	C5H12orf29|CEP290|C5H12orf50
20	57560001	57610000	0.351834	FBXL7
7	46200001	46250000	0.351798	SEC24A|CAMLG
3	104940001	104990000	0.351756	SCMH1
28	4340001	4390000	0.351695	TSNAX
29	12820001	12870000	0.351538	PRCP
29	45520001	45570000	0.351453	UNC93B1|NDUFS8|TCIRG1|ALDH3B1
8	820001	870000	0.351437	PALLD
6	67220001	67270000	0.351364	FRYL
13	47720001	47770000	0.351295	GPCPD1
29	45560001	45610000	0.351272	NDUFS8|TCIRG1|CHKA
16	71700001	71750000	0.351269	LPGAT1
22	46580001	46630000	0.351256	CACNA2D3
1	145960001	146010000	0.351202	YBEY|MCM3AP|C1H21orf58|PCNT
3	26680001	26730000	0.350859	IGSF3|CD58
7	54000001	54050000	0.350759	ARHGAP26
13	58100001	58150000	0.350612	ANKRD60
11	59360001	59410000	0.350448	LRRTM4
13	63420001	63470000	0.350434	RALY
7	18920001	18970000	0.350409	PTPRS
4	28860001	28910000	0.350262	MACC1
5	56180001	56230000	0.350115	NDUFA4L2|NXPH4|STAC3|SHMT2|R3HDM2|LRP1
19	38100001	38150000	0.35003	SKAP1
3	120500001	120550000	0.350024	SEPT2|FARP2
5	70680001	70730000	0.350008	BTBD11
23	3280001	3330000	0.349937	DST
20	56980001	57030000	0.349839	44266
19	38120001	38170000	0.34978	SKAP1
7	46800001	46850000	0.349756	H2AFY|LOC104969177
13	44560001	44610000	0.349753	KLF6
19	28080001	28130000	0.349698	MYH10
11	61840001	61890000	0.349544	WDPCP
29	47900001	47950000	0.349495	SHANK2
5	56040001	56090000	0.349426	R3HDM2
29	45540001	45590000	0.349299	NDUFS8|TCIRG1|ALDH3B1|CHKA
13	48060001	48110000	0.34928	CHGB|TRMT6
8	61680001	61730000	0.349243	TOMM5
18	2200001	2250000	0.349138	FA2H
14	21040001	21090000	0.349097	PCMTD1|LOC104974020
20	2980001	3030000	0.348933	RANBP17
10	27720001	27770000	0.34892	LOC100300401|LOC785723
18	2340001	2390000	0.348809	ZNRF1
7	57500001	57550000	0.348807	POU4F3
21	26740001	26790000	0.348773	CEMIP
11	62260001	62310000	0.348735	UGP2
3	43120001	43170000	0.348724	LRRC39|SASS6|TRMT13
11	74620001	74670000	0.348597	NCOA1
7	54020001	54070000	0.348594	ARHGAP26
5	75620001	75670000	0.348407	C1QTNF6|SSTR3|RAC2
11	104240001	104290000	0.348393	SURF6|RPL7A|LOC100139115|MED22|SURF2|SURF4|STKLD1
4	54040001	54090000	0.348363	FOXP2
19	27660001	27710000	0.348358	ALOX15B|GUCY2D
11	71840001	71890000	0.348292	RBKS|BABAM2
2	124640001	124690000	0.348281	OPRD1
17	68840001	68890000	0.348162	UQCR10|CABP7|ZMAT5
22	43560001	43610000	0.348012	DENND6A|ARF4
2	126940001	126990000	0.347974	FAM110D|PDIK1L
18	2320001	2370000	0.347788	WDR59|ZNRF1
14	60360001	60410000	0.347568	RIMS2
13	63400001	63450000	0.347546	RALY
19	28140001	28190000	0.347501	MYH10
4	9360001	9410000	0.347456	AKAP9
7	53320001	53370000	0.347408	SPRY4|LOC100847454
3	36180001	36230000	0.347277	NTNG1
11	25740001	25790000	0.347214	THADA
11	25640001	25690000	0.347195	THADA
5	56000001	56050000	0.347123	INHBE|GLI1|INHBC|R3HDM2
7	60540001	60590000	0.347056	ABLIM3
10	46780001	46830000	0.346994	RAB8B
13	23680001	23730000	0.346973	PIP4K2A
3	120960001	121010000	0.346936	LOC790134
26	23560001	23610000	0.346908	CNNM2
27	460001	510000	0.34685	ERICH1
3	105020001	105070000	0.34674	SCMH1
12	52660001	52710000	0.346651	SCEL
3	36160001	36210000	0.346636	NTNG1
29	45000001	45050000	0.346586	RHOD|SYT12
25	25300001	25350000	0.346555	GSG1L|KIAA0556
10	67140001	67190000	0.346521	SAMD4A
7	16680001	16730000	0.346491	CTXN1|TIMM44|ELAVL1
3	105000001	105050000	0.346485	SCMH1
3	104980001	105030000	0.346464	SCMH1
2	126180001	126230000	0.346428	FAM46B|TRNP1
1	148440001	148490000	0.346342	CBR3|DOPEY2
14	21060001	21110000	0.346331	PCMTD1|LOC104974020
4	54000001	54050000	0.346329	FOXP2
1	95280001	95330000	0.346175	FNDC3B
13	56520001	56570000	0.346154	CDH26
13	61300001	61350000	0.346114	MYLK2|TPX2
25	26080001	26130000	0.346077	SULT1A1|SLX1A|SGF29|BOLA2B|NUPR1
4	61100001	61150000	0.346011	EEPD1
2	126840001	126890000	0.345991	CEP85
2	124980001	125030000	0.345967	PHACTR4
4	28500001	28550000	0.345922	TMEM196
8	83300001	83350000	0.345873	CDC14B
5	74880001	74930000	0.345784	EIF3D|TXN2|FOXRED2
1	149460001	149510000	0.345748	VPS26C
11	14300001	14350000	0.345679	SRD5A2
24	23540001	23590000	0.34556	ASXL3
7	46020001	46070000	0.345489	JADE2
11	47460001	47510000	0.345295	EIF2AK3
29	44980001	45030000	0.345222	C29H11orf86|SYT12
15	39900001	39950000	0.344937	TEAD1
8	61860001	61910000	0.344912	EXOSC3|FRMPD1|TRMT10B|LOC514189
7	46700001	46750000	0.344834	LOC104969177
13	54180001	54230000	0.344817	KCNQ2
5	56300001	56350000	0.344804	STAT6|NAB2|LRP1
3	26660001	26710000	0.344784	IGSF3|CD58
15	80620001	80670000	0.344729	PRG3|LOC520402
4	44880001	44930000	0.344715	RELN
11	59300001	59350000	0.344701	LRRTM4
25	27100001	27150000	0.344633	HSD3B7|SETD1A|STX4|STX1B
11	61380001	61430000	0.344625	EHBP1
18	55780001	55830000	0.34458	CD37|SLC6A16|TEAD2
13	34320001	34370000	0.34452	ZNF438
1	146020001	146070000	0.344461	PCNT
15	29560001	29610000	0.344432	FOXR1|CCDC84|TRAPPC4|SLC37A4|RPS25
1	144340001	144390000	0.344401	C1H21orf2|TRPM2
7	43040001	43090000	0.344388	MIER2|THEG
11	61280001	61330000	0.344369	EHBP1
8	61820001	61870000	0.344289	FRMPD1|TRMT10B
13	46660001	46710000	0.344215	DIP2C
3	120180001	120230000	0.344185	CROCC2
5	17860001	17910000	0.344082	CEP290
7	110080001	110130000	0.344046	TSLP
3	120020001	120070000	0.344023	AQP12B|GPR35|KIF1A
29	28900001	28950000	0.343985	FEZ1
19	27680001	27730000	0.343984	ALOX15B|ALOX12B
11	72600001	72650000	0.343964	TMEM214|MAPRE3
15	80900001	80950000	0.34392	CLP1|LOC112441555|TMX2|ZDHHC5|MED19
23	3260001	3310000	0.343879	DST
12	50420001	50470000	0.343847	TBC1D4
19	24740001	24790000	0.343763	ANKFY1
8	460001	510000	0.343577	ANXA10
7	53300001	53350000	0.343566	SPRY4|LOC100847454
25	26040001	26090000	0.34356	APOBR|IL27|CLN3|NUPR1
13	64800001	64850000	0.34352	SPAG4|LOC526745|CPNE1
2	94900001	94950000	0.343509	FAM237A|DYTN|ADAM23
10	93800001	93850000	0.343471	LOC112448582
29	50280001	50330000	0.343463	MUC5AC|MUC2
9	61700001	61750000	0.343429	CNR1
20	2880001	2930000	0.343429	RANBP17
18	12360001	12410000	0.343409	FOXC2|FOXL1|MTHFSD
13	48100001	48150000	0.343325	TRMT6|MCM8
26	45720001	45770000	0.343323	ADAM12
7	46740001	46790000	0.343252	LOC104969177
8	1660001	1710000	0.343148	LOC615521|HPF1
2	125580001	125630000	0.343005	FAM76A|STX12
13	61260001	61310000	0.342934	BCL2L1|TPX2
15	29140001	29190000	0.342884	KMT2A
7	45820001	45870000	0.34288	PPP2CA
28	8740001	8790000	0.342855	NID1
28	24040001	24090000	0.342828	CTNNA3
2	125020001	125070000	0.342736	MED18|PHACTR4
20	3560001	3610000	0.342686	SMIM23
8	1600001	1650000	0.342654	HPF1|CLCN3
1	7120001	7170000	0.342593	CCT8|USP16|RWDD2B
18	12300001	12350000	0.342537	FOXF1
29	50240001	50290000	0.342467	LOC112444915|MUC5AC
19	27520001	27570000	0.342436	TMEM88|NAA38|CYB5D1|DNAH2|KDM6B
11	32440001	32490000	0.342436	NRXN1
13	47240001	47290000	0.342417	SLC23A2
17	63320001	63370000	0.342399	TCHP|GIT2
22	17860001	17910000	0.342349	SSUH2
5	72400001	72450000	0.342343	LARGE1
18	18580001	18630000	0.342285	PAPD5
17	62680001	62730000	0.342272	LOC112441980|MSI1
11	25780001	25830000	0.342145	THADA
3	120260001	120310000	0.341886	SNED1
13	63480001	63530000	0.341802	EIF2S2
13	63680001	63730000	0.341715	AHCY
5	57500001	57550000	0.341705	CD63|RDH5|GDF11|ITGA7|BLOC1S1
11	74560001	74610000	0.341697	NCOA1
7	44280001	44330000	0.341408	BTBD2
19	24780001	24830000	0.341298	UBE2G1|ANKFY1
13	46680001	46730000	0.341264	DIP2C
29	42980001	43030000	0.341231	RASGRP2|SF1|MAP4K2|PYGM
21	1140001	1190000	0.341191	MKRN3
13	29620001	29670000	0.341182	OLAH|ACBD7
29	48900001	48950000	0.341022	LOC112444897|KCNQ1
8	39280001	39330000	0.340954	PLGRKT
13	29680001	29730000	0.340552	RPP38|NMT2
7	16660001	16710000	0.34052	LRRC8E|TGFBR3L|CTXN1|MAP2K7|SNAPC2|TIMM44
14	60920001	60970000	0.340449	RIMS2
4	28760001	28810000	0.340277	MACC1
29	49220001	49270000	0.340261	TSPAN32
4	84760001	84810000	0.340159	KCND2
1	72940001	72990000	0.340155	TMEM44
20	14720001	14770000	0.34013	SREK1IP1|SHISAL2B|CWC27
13	61460001	61510000	0.340077	TTLL9|PDRG1|XKR7
29	5220001	5270000	0.340064	LOC100139585|TRIM64
12	52680001	52730000	0.340063	SCEL
23	6840001	6890000	0.340037	KLHL31
8	46560001	46610000	0.340022	KLF9
29	29100001	29150000	0.339924	LOC112444892
13	34300001	34350000	0.339387	ZNF438
17	62620001	62670000	0.339327	SIRT4|MSI1|PLA2G1B
5	57520001	57570000	0.339089	CD63|RDH5|ITGA7|BLOC1S1
13	61240001	61290000	0.339071	BCL2L1|TPX2
29	28940001	28990000	0.338979	FEZ1|EI24
11	104080001	104130000	0.33888	EGFL7|AGPAT2|FAM69B
13	55120001	55170000	0.338852	TAF4
11	74500001	74550000	0.338814	NCOA1
29	45580001	45630000	0.338805	CHKA
28	42980001	43030000	0.338754	WDFY4|ARHGAP22
7	44640001	44690000	0.338726	HSPA4
29	50420001	50470000	0.338629	AP2A2
13	47340001	47390000	0.338537	SLC23A2
1	55900001	55950000	0.338407	NECTIN3
17	36980001	37030000	0.338372	FSTL5
13	41480001	41530000	0.338299	FOXA2
29	50640001	50690000	0.338274	DRD4|SCT|DEAF1|CDHR5
4	54240001	54290000	0.338197	FOXP2
5	65380001	65430000	0.338089	MYBPC1
5	29340001	29390000	0.337939	DIP2B
15	31920001	31970000	0.337832	SC5D
20	2760001	2810000	0.33783	RANBP17
5	68300001	68350000	0.337818	CHST11
11	87300001	87350000	0.337763	HPCAL1
3	120160001	120210000	0.337727	C3H2orf54|AGXT|CROCC2
20	2820001	2870000	0.337683	RANBP17
20	2720001	2770000	0.337676	RANBP17
10	67240001	67290000	0.337639	SAMD4A
5	68360001	68410000	0.337631	SLC41A2
13	64020001	64070000	0.337576	TP53INP2|NCOA6
19	21000001	21050000	0.337448	SSH2
11	98540001	98590000	0.337313	PIP5KL1|AK1|ST6GALNAC4|ST6GALNAC6
29	49180001	49230000	0.337059	TSSC4|TRPM5|CD81
18	49480001	49530000	0.336917	PSMC4|LOC100140085
29	50000001	50050000	0.336908	MOB2
17	62000001	62050000	0.336873	TRAFD1|HECTD4
8	280001	330000	0.336862	MFSD14B
13	47500001	47550000	0.336843	PROKR2|LOC787679
11	103940001	103990000	0.336825	NOTCH1
1	95260001	95310000	0.336822	FNDC3B
15	80640001	80690000	0.336741	LOC520402|SLC43A3
5	74980001	75030000	0.33651	CACNG2
22	43580001	43630000	0.336476	DENND6A|ARF4
13	63460001	63510000	0.336442	EIF2S2|RALY
11	98420001	98470000	0.336367	CDK9|SH2D3C
4	9580001	9630000	0.336332	ANKIB1
11	104000001	104050000	0.336245	LOC112448856
3	120140001	120190000	0.336176	C3H2orf54|AGXT|CROCC2
1	146240001	146290000	0.336163	DIP2A|S100B
11	104400001	104450000	0.336131	MYMK|ADAMTSL2
5	68340001	68390000	0.336129	SLC41A2
15	32160001	32210000	0.335992	SORL1
3	120720001	120770000	0.335919	DTYMK|ING5|D2HGDH|ATG4B
29	43100001	43150000	0.335913	EHD1|PPP2R5B|ATG2A
20	2740001	2790000	0.335865	RANBP17
14	46760001	46810000	0.335816	MED30
3	43100001	43150000	0.335794	LRRC39|SASS6|TRMT13
1	144320001	144370000	0.335761	C1H21orf2|TRPM2|PFKL
11	61460001	61510000	0.335686	EHBP1
7	57880001	57930000	0.335633	PPP2R2B
13	58720001	58770000	0.335583	RBM38
13	55320001	55370000	0.335583	CDH4
10	46860001	46910000	0.335568	RPS27L|LACTB
5	57040001	57090000	0.335529	COQ10A|CS|ANKRD52
7	54040001	54090000	0.335514	ARHGAP26
7	60660001	60710000	0.335443	AFAP1L1
19	28060001	28110000	0.335169	NDEL1|MYH10
10	46740001	46790000	0.335035	APH1B|RAB8B
7	60360001	60410000	0.335025	SH3TC2
29	29040001	29090000	0.335007	SSLP1|CHEK1|ACRV1
10	97160001	97210000	0.334994	FLRT2
8	91440001	91490000	0.334957	GRIN3A
4	61640001	61690000	0.33493	LOC780968
26	12340001	12390000	0.334918	HTR7
13	47260001	47310000	0.334906	SLC23A2
7	58020001	58070000	0.33483	PPP2R2B
13	44800001	44850000	0.334825	LOC112449302
8	61660001	61710000	0.334807	TOMM5|FBXO10
7	58080001	58130000	0.334746	PPP2R2B
11	47440001	47490000	0.334701	EIF2AK3
13	63740001	63790000	0.334636	ITCH
29	29720001	29770000	0.334613	ST3GAL4|KIRREL3
7	43860001	43910000	0.334592	C7H19orf25|REEP6|APC2|PCSK4
1	145060001	145110000	0.334567	POFUT2
26	31160001	31210000	0.334368	SMC3|RBM20
29	47880001	47930000	0.334356	SHANK2
5	75640001	75690000	0.334157	SSTR3|RAC2
13	63440001	63490000	0.333999	EIF2S2|RALY
25	19940001	19990000	0.333976	POLR3E|EEF2K
24	37000001	37050000	0.333966	SMCHD1
29	49160001	49210000	0.333964	TSSC4|TRPM5|CD81
10	75880001	75930000	0.333962	WDR89
11	71940001	71990000	0.333919	MRPL33|SLC4A1AP
12	52040001	52090000	0.333913	ACOD1
11	61320001	61370000	0.333872	EHBP1
29	28960001	29010000	0.333684	EI24|STT3A
24	36980001	37030000	0.333653	SMCHD1
25	25780001	25830000	0.333639	SBK1
5	58280001	58330000	0.33363	LOC787535
13	57720001	57770000	0.333551	STX16
20	2840001	2890000	0.33355	RANBP17
25	26320001	26370000	0.333531	ASPHD1|SEZ6L2|KCTD13
7	57860001	57910000	0.333506	PPP2R2B
25	17980001	18030000	0.3335	GP2|UMOD
5	58000001	58050000	0.333469	LOC100140445
29	49140001	49190000	0.33345	TRPM5
16	71960001	72010000	0.333393	TRAF5|RD3
8	39380001	39430000	0.333279	JAK2
3	120340001	120390000	0.333237	PASK|PPP1R7
11	98760001	98810000	0.333229	LCN2|C11H9orf16|PTGES2|CIZ1
8	1640001	1690000	0.332918	HPF1
7	53280001	53330000	0.332918	LOC100847454
29	44560001	44610000	0.332838	ACTN3|ZDHHC24|CTSF|BBS1
29	29060001	29110000	0.332756	SSLP1|ACRV1
4	54180001	54230000	0.332749	FOXP2
22	48160001	48210000	0.332689	GNL3|GLT8D1|PBRM1
16	72640001	72690000	0.332671	HHAT|KCNH1
20	2800001	2850000	0.332582	RANBP17
13	61120001	61170000	0.332555	HM13
27	27480001	27530000	0.332529	LOC112444611
11	73700001	73750000	0.332486	DTNB
1	149480001	149530000	0.332453	VPS26C
25	17960001	18010000	0.332439	GP2|UMOD
13	64780001	64830000	0.332435	ERGIC3|LOC526745
17	68720001	68770000	0.332351	THOC5|NIPSNAP1|NF2
13	61340001	61390000	0.332341	FOXS1|MYLK2|LOC618409|TPX2
22	49440001	49490000	0.33216	DOCK3
5	29320001	29370000	0.332118	DIP2B
14	21020001	21070000	0.332103	PCMTD1|LOC104974020
11	400001	450000	0.332087	MERTK
13	47520001	47570000	0.332084	PROKR2|LOC787679
19	28120001	28170000	0.332057	MYH10
13	23700001	23750000	0.331966	PIP4K2A
26	22200001	22250000	0.331855	BTRC
19	27380001	27430000	0.331844	EFNB3|TP53|DNAH2|WRAP53
11	61860001	61910000	0.331825	WDPCP
3	98080001	98130000	0.331774	SKINT1
14	600001	650000	0.331754	SCX|DGAT1|HSF1|BOP1
20	3020001	3070000	0.331701	RANBP17
24	37040001	37090000	0.331686	SMCHD1|EMILIN2
1	148420001	148470000	0.331684	CBR3|SETD4|DOPEY2
17	62860001	62910000	0.331627	CABP1
4	44900001	44950000	0.331511	RELN
10	75900001	75950000	0.331485	SGPP1
19	28100001	28150000	0.331472	MYH10
5	71780001	71830000	0.331349	LARGE1
4	84640001	84690000	0.331348	LOC112446347|KCND2
5	68600001	68650000	0.331267	ALDH1L2|WASHC4
22	31980001	32030000	0.331234	FRMD4B
11	72860001	72910000	0.331215	CIB4|KCNK3
4	54060001	54110000	0.331065	FOXP2
13	46760001	46810000	0.331052	DIP2C
4	53980001	54030000	0.33103	FOXP2
11	87240001	87290000	0.330936	HPCAL1
7	5780001	5830000	0.330835	GTPBP3|MRPL34|ABHD8|ANO8|DDA1|PLVAP
20	3200001	3250000	0.330826	NPM1|FGF18
20	3780001	3830000	0.33066	FBXW11
14	560001	610000	0.33066	SLC52A2|FBXL6|TMEM249|SCRT1|ADCK5|DGAT1
10	18460001	18510000	0.330638	THSD4
25	27360001	27410000	0.330577	ITGAM|ITGAX
26	12200001	12250000	0.330562	LOC784522
23	3340001	3390000	0.330543	DST
7	5840001	5890000	0.33049	BABAM1|OCEL1|USE1|USHBP1|NR2F6|MYO9B
13	64920001	64970000	0.330456	RBM39|PHF20
8	62040001	62090000	0.330382	SHB
4	116980001	117030000	0.330382	HTR5A
7	44620001	44670000	0.330284	HSPA4
3	120780001	120830000	0.33022	NEU4|D2HGDH|GAL3ST2
13	57360001	57410000	0.330153	TUBB1|CTSZ|ATP5F1E|NELFCD
29	47840001	47890000	0.330133	SHANK2
15	63140001	63190000	0.330105	WT1
7	45620001	45670000	0.330104	C7H5orf15|VDAC1
21	1160001	1210000	0.330082	MAGEL2|MKRN3
18	1900001	1950000	0.330048	PDPR|GLG1
11	74660001	74710000	0.329999	NCOA1
3	30860001	30910000	0.329977	CTTNBP2NL
29	7080001	7130000	0.329959	GRM5
11	72620001	72670000	0.329946	MAPRE3
10	47260001	47310000	0.329871	TLN2
21	26720001	26770000	0.329861	CEMIP
26	22180001	22230000	0.329844	BTRC
22	53360001	53410000	0.329834	CXCR6|FYCO1
24	30300001	30350000	0.329801	KCTD1
11	69260001	69310000	0.32972	LCLAT1
10	55000001	55050000	0.329709	RAB27A
16	72160001	72210000	0.329678	KCNH1
25	36380001	36430000	0.329346	ZSCAN21|ZKSCAN1
29	49260001	49310000	0.329343	TSPAN32
4	85200001	85250000	0.329299	KCND2
8	46520001	46570000	0.329254	SMC5
29	48320001	48370000	0.329251	LOC112444883|NADSYN1
1	146080001	146130000	0.32918	PCNT|DIP2A
16	72480001	72530000	0.32915	KCNH1
7	53920001	53970000	0.329135	ARHGAP26
17	63380001	63430000	0.329117	GLTP|TRPV4
20	57580001	57630000	0.329113	FBXL7
25	27120001	27170000	0.329058	HSD3B7|STX4|STX1B
25	25280001	25330000	0.329021	KIAA0556
19	20980001	21030000	0.328916	SSH2
5	29360001	29410000	0.328742	DIP2B
11	87280001	87330000	0.328732	HPCAL1
12	52180001	52230000	0.328727	MYCBP2
29	30160001	30210000	0.328725	KIRREL3
20	63700001	63750000	0.328711	SEMA5A
29	49000001	49050000	0.328542	KCNQ1
29	12580001	12630000	0.328459	RAB30
19	21060001	21110000	0.328442	SSH2
21	21500001	21550000	0.328422	LOC107131598
7	54060001	54110000	0.32839	ARHGAP26
10	46760001	46810000	0.328372	APH1B|RAB8B
11	25760001	25810000	0.328323	THADA
2	94740001	94790000	0.328239	ADAM23
2	136160001	136210000	0.328192	LOC788414
13	63660001	63710000	0.328074	ASIP|AHCY
13	55140001	55190000	0.327971	TAF4|CDH4
14	60940001	60990000	0.327955	RIMS2
29	45600001	45650000	0.327938	CHKA
1	145040001	145090000	0.327932	ADARB1|POFUT2
5	68420001	68470000	0.32793	SLC41A2
29	5780001	5830000	0.327857	LOC528629|LOC616308
11	98640001	98690000	0.327825	FAM102A
7	110100001	110150000	0.327824	TSLP
3	98000001	98050000	0.327809	SLC5A9
7	52620001	52670000	0.327797	DIAPH1
25	26300001	26350000	0.327781	TMEM219|KCTD13
26	9480001	9530000	0.327668	PTEN
29	44760001	44810000	0.327558	C29H11orf80
27	33960001	34010000	0.327449	TACC1
7	54280001	54330000	0.327415	ARHGAP26
16	72460001	72510000	0.32736	KCNH1
10	75800001	75850000	0.327263	WDR89
19	16260001	16310000	0.327252	ASIC2
8	39340001	39390000	0.327077	INSL6|JAK2
7	57820001	57870000	0.327023	PPP2R2B
17	72840001	72890000	0.326987	GNB1L|TXNRD2
13	63600001	63650000	0.326974	ASIP
3	120220001	120270000	0.32697	LOC107132365|CROCC2|SNED1
18	2160001	2210000	0.326915	FA2H
19	27640001	27690000	0.326858	GUCY2D
19	37520001	37570000	0.326857	IGF2BP1|GIP
8	83180001	83230000	0.326815	HABP4|CDC14B
27	34840001	34890000	0.326812	ADAM18
8	540001	590000	0.326803	ANXA10
14	60960001	61010000	0.326639	RIMS2
19	27900001	27950000	0.326605	RANGRF|SLC25A35|ARHGEF15|ODF4
5	57780001	57830000	0.326598	LOC506139|LOC526713
17	62840001	62890000	0.326596	POP5|RNF10|CABP1
7	26960001	27010000	0.326539	44258
11	61720001	61770000	0.326484	WDPCP
3	120120001	120170000	0.326463	C3H2orf54|AGXT|KIF1A
29	44140001	44190000	0.326425	SF3B2|PACS1
1	73140001	73190000	0.32641	LRRC15|CPN2
13	64040001	64090000	0.326325	TP53INP2|NCOA6
22	48380001	48430000	0.326292	NISCH
7	53820001	53870000	0.326277	ARHGAP26
4	30580001	30630000	0.326251	LOC104968411
17	62700001	62750000	0.326151	COX6A1|TRIAP1|GATC
5	55680001	55730000	0.326145	TSFM|METTL1|CYP27B1|CDK4|TSPAN31|EEF1AKMT3|AGAP2|MARCH9
4	84680001	84730000	0.326129	LOC112446347|KCND2
11	74260001	74310000	0.326071	DNAJC27
3	104420001	104470000	0.32594	HIVEP3
11	72100001	72150000	0.325939	C11H2orf16|ZNF512
27	500001	550000	0.325846	ERICH1
11	660001	710000	0.325706	LOC100299995
2	120400001	120450000	0.325634	A3GALT2|ZNF362
5	68380001	68430000	0.325624	SLC41A2
1	83000001	83050000	0.325611	EIF2B5|LOC616094
11	69300001	69350000	0.325608	LCLAT1
19	38180001	38230000	0.325531	SKAP1
24	37020001	37070000	0.325495	SMCHD1
22	49420001	49470000	0.325479	DOCK3
2	126320001	126370000	0.325264	GPN2|SFN|GPATCH3|ZDHHC18
13	47200001	47250000	0.325248	SLC23A2
3	25780001	25830000	0.325173	MAN1A2
14	700001	750000	0.32513	LOC112449560|HGH1|WDR97|MAF1|CYC1|SHARPIN|MROH1
13	31140001	31190000	0.325124	RSU1
24	23580001	23630000	0.325122	ASXL3
19	38400001	38450000	0.325119	NFE2L1|COPZ2|CBX1
7	110120001	110170000	0.32511	WDR36
28	8700001	8750000	0.325108	NID1
14	580001	630000	0.325095	SLC52A2|FBXL6|TMEM249|SCRT1|DGAT1|HSF1
5	55700001	55750000	0.325087	CYP27B1|CDK4|TSPAN31|AGAP2|OS9|MARCH9
13	61360001	61410000	0.325038	FOXS1|DUSP15|MYLK2|LOC618409
7	43020001	43070000	0.325031	PLPP2|MIER2|THEG
27	34800001	34850000	0.325017	ADAM3A
15	80860001	80910000	0.325014	YPEL4|CLP1|LOC112441555|SERPING1|ZDHHC5
13	54680001	54730000	0.324991	SLCO4A1
5	75720001	75770000	0.324897	CYTH4
22	53380001	53430000	0.324554	CCR9|FYCO1
29	42880001	42930000	0.324539	NRXN2
23	3120001	3170000	0.324384	ZNF451|LOC104975635
13	55300001	55350000	0.32438	CDH4
20	2700001	2750000	0.324371	GABRP
17	72620001	72670000	0.324369	LOC101906870
5	70540001	70590000	0.324339	BTBD11
4	84700001	84750000	0.324245	KCND2
13	44820001	44870000	0.324105	LOC112449302
22	48240001	48290000	0.324068	SMIM4|PBRM1
17	16080001	16130000	0.32389	IL15
4	9500001	9550000	0.323864	LRRD1|KRIT1
8	89680001	89730000	0.323852	SPIN1
7	60820001	60870000	0.323813	CSNK1A1
11	61740001	61790000	0.323731	WDPCP
8	39260001	39310000	0.323597	CD274|PLGRKT
1	144360001	144410000	0.323596	TRPM2
3	120760001	120810000	0.323428	D2HGDH|GAL3ST2
8	25140001	25190000	0.32336	RRAGA|HAUS6
7	54260001	54310000	0.323256	ARHGAP26
22	17900001	17950000	0.323229	LMCD1
11	72060001	72110000	0.323229	CCDC121|C11H2orf16|GPN1|ZNF512
10	76580001	76630000	0.323166	AKAP5|MTHFD1|ZBTB25
19	38380001	38430000	0.323125	SNX11|NFE2L1|CBX1
7	52640001	52690000	0.322973	DIAPH1
1	7080001	7130000	0.32291	CCT8|USP16
26	46860001	46910000	0.322875	DOCK1
16	3860001	3910000	0.322861	AVPR1B
22	52940001	52990000	0.32285	LTF
4	28360001	28410000	0.322847	TWISTNB
17	62260001	62310000	0.322819	ALDH2|MAPKAPK5
21	56760001	56810000	0.322767	ATXN3|NDUFB1|CPSF2
22	48360001	48410000	0.322756	NISCH|STAB1
1	55920001	55970000	0.322648	NECTIN3
5	56160001	56210000	0.322543	NDUFA4L2|STAC3|SHMT2|R3HDM2
21	26760001	26810000	0.322513	CEMIP
1	146220001	146270000	0.322425	DIP2A
17	72860001	72910000	0.322289	GNB1L|COMT|TXNRD2
8	61840001	61890000	0.322286	EXOSC3|FRMPD1|TRMT10B|LOC514189
15	84260001	84310000	0.322231	LOC112441559
5	77020001	77070000	0.322228	PKP2
22	21880001	21930000	0.322174	SUMF1
4	56100001	56150000	0.322129	ZNF277|DOCK4
29	29560001	29610000	0.322092	RPUSD4|FAM118B
4	85160001	85210000	0.322078	KCND2
5	72320001	72370000	0.322046	LARGE1
1	56300001	56350000	0.321952	ZBED2|CD96
4	30600001	30650000	0.321931	LOC104968411
24	23780001	23830000	0.321929	CCDC178
26	22220001	22270000	0.321812	BTRC
17	62760001	62810000	0.32179	SRSF9|DYNLL1|COQ5
24	36960001	37010000	0.32174	SMCHD1
8	1580001	1630000	0.32171	CLCN3
10	67160001	67210000	0.321696	SAMD4A
17	62280001	62330000	0.321639	ALDH2|MAPKAPK5
13	61520001	61570000	0.321619	CCM2L|HCK
13	63380001	63430000	0.321582	RALY
17	62360001	62410000	0.321572	BICDL1
3	105480001	105530000	0.321556	NFYC
7	110140001	110190000	0.321538	WDR36
8	46400001	46450000	0.321456	SMC5
29	50040001	50090000	0.32144	MOB2|BRSK2
18	11800001	11850000	0.321428	IRF8
13	31560001	31610000	0.321353	TRDMT1
7	58160001	58210000	0.321327	PPP2R2B
11	69240001	69290000	0.321311	LCLAT1
29	7100001	7150000	0.321291	GRM5
21	1180001	1230000	0.321273	MAGEL2
8	83280001	83330000	0.321201	CDC14B
17	63280001	63330000	0.321155	ANKRD13A|GIT2
8	53280001	53330000	0.321109	VPS13A
2	21840001	21890000	0.321072	CHN1
13	31580001	31630000	0.321007	TRDMT1
15	32140001	32190000	0.320984	SORL1
26	31180001	31230000	0.320868	RBM20
11	26660001	26710000	0.320829	SLC3A1|PPM1B
25	27320001	27370000	0.320792	ITGAM
13	60320001	60370000	0.320657	SCRT2
13	48260001	48310000	0.320655	FERMT1
23	3180001	3230000	0.320613	LOC104975635|BEND6
8	61380001	61430000	0.320545	ZCCHC7
29	42860001	42910000	0.320541	NRXN2
1	81620001	81670000	0.320527	SENP2|LIPH
15	45140001	45190000	0.320492	PPFIBP2
29	7060001	7110000	0.320485	GRM5
19	28220001	28270000	0.320466	CCDC42
8	61520001	61570000	0.320382	GRHPR|ZBTB5|ZCCHC7
21	21520001	21570000	0.320365	LOC107131598
1	73040001	73090000	0.320284	ATP13A3
8	61560001	61610000	0.320263	GRHPR|ZBTB5
15	29640001	29690000	0.320204	H2AFX|DPAGT1|HYOU1|VPS11|HMBS|C2CD2L
29	45760001	45810000	0.320184	C29H11orf24|LRP5
17	62820001	62870000	0.320172	POP5|RNF10|CABP1
7	18940001	18990000	0.320135	PTPRS
20	57000001	57050000	0.3201	44266
7	29000001	29050000	0.319955	ZNF608
29	44120001	44170000	0.319904	GAL3ST3|SF3B2|PACS1
7	110060001	110110000	0.319903	TSLP
13	63640001	63690000	0.319827	ASIP|AHCY
21	1200001	1250000	0.319771	MAGEL2
7	16760001	16810000	0.319698	FBN3|CCL25
21	27640001	27690000	0.319612	KLF13
12	50400001	50450000	0.319581	TBC1D4
15	80600001	80650000	0.319571	LOC781990|PRG3|LOC520402
29	42960001	43010000	0.319569	RASGRP2|SF1|PYGM
22	46560001	46610000	0.319478	CACNA2D3
21	1120001	1170000	0.319458	MKRN3
1	144760001	144810000	0.31941	ITGB2|FAM207A
5	57020001	57070000	0.319304	COQ10A|CNPY2|CS|PAN2
2	124900001	124950000	0.3193	RCC1|PHACTR4
7	52600001	52650000	0.319242	DIAPH1
11	87260001	87310000	0.319214	HPCAL1
10	27740001	27790000	0.319179	LOC785723|LOC785683
15	29060001	29110000	0.319069	ATP5MG|UBE4A
29	44160001	44210000	0.319018	PACS1
4	61260001	61310000	0.318957	44446
29	30180001	30230000	0.318937	KIRREL3
13	57700001	57750000	0.318911	STX16
11	62300001	62350000	0.318859	UGP2|VPS54
1	73160001	73210000	0.318831	LRRC15|CPN2
3	105500001	105550000	0.318714	NFYC|RIMS3
27	33880001	33930000	0.318688	TACC1
29	43000001	43050000	0.318654	MEN1|SF1|MAP4K2
3	104960001	105010000	0.318645	SCMH1
19	28160001	28210000	0.318592	MYH10
29	50440001	50490000	0.318588	AP2A2
14	60000001	60050000	0.31858	LRP12
5	56120001	56170000	0.318543	R3HDM2
8	880001	930000	0.318497	PALLD
11	61300001	61350000	0.318491	EHBP1
25	26020001	26070000	0.318466	APOBR|IL27|EIF3CL|CLN3
25	37780001	37830000	0.31843	TECPR1|BHLHA15|LMTK2
8	61980001	62030000	0.318301	SLC25A51|SHB
13	59440001	59490000	0.318125	FAM209A|RTF2|GCNT7
5	41780001	41830000	0.318076	KIF21A
7	29040001	29090000	0.318045	ZNF608
13	48180001	48230000	0.318036	CRLS1|LRRN4
1	7140001	7190000	0.31802	USP16|RWDD2B|LTN1
17	68700001	68750000	0.317997	THOC5|NIPSNAP1
8	46540001	46590000	0.317975	KLF9
8	59280001	59330000	0.317939	DNAJB5|C8H9orf131|VCP
15	28980001	29030000	0.317835	CD3E|CD3D|CD3G
19	45820001	45870000	0.317783	SPPL2C|CRHR1
7	14740001	14790000	0.31771	S1PR2|MRPL4
10	54980001	55030000	0.317694	PIGB|RAB27A
1	73120001	73170000	0.317636	GP5|ATP13A3|LRRC15
15	45120001	45170000	0.317634	PPFIBP2
4	26420001	26470000	0.317583	SNX13
13	56500001	56550000	0.317542	CDH26
29	49200001	49250000	0.317509	CD81
2	95200001	95250000	0.317497	CPO
15	80520001	80570000	0.317485	SSRP1|TNKS1BP1|P2RX3
12	50380001	50430000	0.317456	TBC1D4
5	77000001	77050000	0.317448	PKP2
15	63160001	63210000	0.317391	WT1
13	64140001	64190000	0.317351	GGT7|NCOA6|ACSS2
11	73420001	73470000	0.31734	KIF3C
29	45420001	45470000	0.317325	GSTP1|DOC2G|NDUFV1
5	71420001	71470000	0.317277	TIMP3|SYN3
9	83360001	83410000	0.317273	GRM1
8	46280001	46330000	0.317252	MAMDC2
13	58740001	58790000	0.31724	RBM38|RAE1
29	12800001	12850000	0.317172	PRCP
3	120240001	120290000	0.317162	CROCC2|SNED1
15	29080001	29130000	0.317091	ATP5MG|UBE4A|KMT2A
1	149440001	149490000	0.317086	VPS26C
16	71980001	72030000	0.317016	TRAF5
13	47560001	47610000	0.316941	PROKR2
1	82980001	83030000	0.316935	EIF2B5|DVL3
29	12920001	12970000	0.316925	FAM181B
4	32760001	32810000	0.316836	LOC101902435
1	83020001	83070000	0.316827	LOC616094|HTR3C
27	33940001	33990000	0.316822	TACC1
8	39400001	39450000	0.316801	JAK2
13	60380001	60430000	0.316784	SCRT2|SRXN1
27	27500001	27550000	0.316775	LOC112444611
1	158320001	158370000	0.31651	KHDRBS1
29	45440001	45490000	0.316492	GSTP1|DOC2G|NUDT8|NDUFV1|TBX10
29	29120001	29170000	0.316465	LOC112444892|PATE1
25	27180001	27230000	0.316432	ZNF646|VKORC1|KAT8|ZNF668|PRSS53|BCKDK|PRSS8
14	65540001	65590000	0.316289	STK3
3	120740001	120790000	0.316216	ING5|D2HGDH
2	121040001	121090000	0.316158	ZBTB8A
8	83040001	83090000	0.316066	SLC35D2|ZNF367
19	27740001	27790000	0.31604	HES7|ALOXE3|PER1
8	89640001	89690000	0.315998	SPIN1
13	60480001	60530000	0.315922	CSNK2A1
27	33860001	33910000	0.315875	TACC1
15	80920001	80970000	0.315815	TMX2|SELENOH|LOC101905538|ZDHHC5|MED19|CTNND1
1	73100001	73150000	0.315793	GP5|ATP13A3
5	75060001	75110000	0.315778	CACNG2
23	6800001	6850000	0.315746	KLHL31
12	85320001	85370000	0.315744	ANKRD10
29	48340001	48390000	0.315729	LOC112444883
16	71760001	71810000	0.315711	NEK2
3	104560001	104610000	0.315621	HIVEP3
13	48240001	48290000	0.315621	FERMT1
11	180001	230000	0.315561	ZC3H8|ZC3H6
29	45680001	45730000	0.315498	KMT5B
8	62080001	62130000	0.315478	SHB
21	1940001	1990000	0.315415	SNRPN|SNURF
5	75140001	75190000	0.315394	LOC101906363|IFT27|PVALB
5	58100001	58150000	0.315389	LOC782338|LOC782296|LOC782220
11	61760001	61810000	0.315345	WDPCP
1	72920001	72970000	0.315215	TMEM44
1	96220001	96270000	0.315174	TNIK
10	44920001	44970000	0.315101	NID2
19	25320001	25370000	0.315098	PITPNM3
3	43080001	43130000	0.315062	LRRC39|TRMT13
13	30380001	30430000	0.31505	MINDY3
11	73460001	73510000	0.315037	KIF3C
4	54260001	54310000	0.315034	FOXP2
5	65360001	65410000	0.315008	MYBPC1
2	126960001	127010000	0.314941	PDIK1L
4	9380001	9430000	0.314817	AKAP9
19	20920001	20970000	0.314817	SSH2
9	98780001	98830000	0.314811	QKI
29	45700001	45750000	0.314789	KMT5B
14	47600001	47650000	0.314774	EIF3H
11	88480001	88530000	0.314746	KIDINS220
20	3700001	3750000	0.314741	FBXW11
11	420001	470000	0.314698	MERTK
11	59500001	59550000	0.31466	LRRTM4
19	37540001	37590000	0.314658	SNF8|IGF2BP1|GIP
7	44660001	44710000	0.314635	HSPA4
21	56740001	56790000	0.31461	TRIP11|ATXN3
28	15480001	15530000	0.314511	CCDC6
2	110540001	110590000	0.314493	SGPP2
7	29020001	29070000	0.314466	ZNF608
23	3020001	3070000	0.314421	BAG2|ZNF451|RAB23
5	56100001	56150000	0.314408	R3HDM2
7	44600001	44650000	0.3144	HSPA4
12	50360001	50410000	0.3142	TBC1D4
20	37980001	38030000	0.314194	RANBP3L|NADK2
11	61780001	61830000	0.314192	WDPCP
21	56720001	56770000	0.314062	TRIP11|ATXN3
10	76440001	76490000	0.314044	ESR2
4	44860001	44910000	0.314029	RELN
25	37940001	37990000	0.313926	LOC112444303|CCZ1|RSPH10B
29	28860001	28910000	0.313861	FEZ1|PKNOX2
11	73720001	73770000	0.313807	DTNB
4	61740001	61790000	0.313793	TBX20
10	18480001	18530000	0.313789	THSD4
29	12600001	12650000	0.313706	RAB30
4	59880001	59930000	0.313662	ELMO1
7	16700001	16750000	0.313633	ELAVL1
5	74960001	75010000	0.313629	CACNG2
8	1560001	1610000	0.313583	CLCN3
7	110160001	110210000	0.313572	WDR36
24	36940001	36990000	0.313508	SMCHD1
4	30020001	30070000	0.313471	LOC613345
5	57420001	57470000	0.313373	MMP19|LOC507581|ORMDL2|DNAJC14|SARNP
15	39940001	39990000	0.313263	TEAD1
11	69280001	69330000	0.313251	LCLAT1
25	20000001	20050000	0.313243	POLR3E|CDR2|LOC101905757
2	94720001	94770000	0.313239	LOC104971292|ADAM23
13	55260001	55310000	0.313233	CDH4
29	41880001	41930000	0.313225	LOC618367|LOC614402|LOC100336631
9	42980001	43030000	0.313199	CD24
20	3240001	3290000	0.313141	FGF18
19	38140001	38190000	0.313138	SKAP1
13	29440001	29490000	0.313124	CDNF
23	49720001	49770000	0.312988	CDYL
5	75160001	75210000	0.312974	PVALB
11	72900001	72950000	0.31294	CIB4
7	46780001	46830000	0.312926	H2AFY|LOC104969177
10	53160001	53210000	0.312895	TCF12
28	24060001	24110000	0.312826	CTNNA3
1	81600001	81650000	0.312713	SENP2|LIPH
8	46500001	46550000	0.312671	SMC5
29	45740001	45790000	0.312668	C29H11orf24
2	126920001	126970000	0.312657	CNKSR1|ZNF593|FAM110D|PDIK1L
29	48200001	48250000	0.312635	LOC528168
25	25960001	26010000	0.312619	TUFM|ATXN2L|EIF3CL
18	14760001	14810000	0.312603	DBNDD1|LOC532875|GAS8|LOC100296324
3	119220001	119270000	0.312583	LOC782190|LOC618660
13	64060001	64110000	0.312489	NCOA6
5	29420001	29470000	0.312436	LARP4
13	47540001	47590000	0.312436	PROKR2|LOC787679
10	46840001	46890000	0.312423	RPS27L|RAB8B
11	72040001	72090000	0.312317	CCDC121|SUPT7L|GPN1|ZNF512
10	53180001	53230000	0.312296	TCF12
3	98020001	98070000	0.31226	SKINT1
11	72800001	72850000	0.312189	SLC35F6|KCNK3
14	46280001	46330000	0.312134	EXT1
7	60380001	60430000	0.312129	SH3TC2
13	74740001	74790000	0.312122	MMP9|SLC12A5
25	27340001	27390000	0.312113	ITGAM
29	44580001	44630000	0.312043	ACTN3|CCDC87|ZDHHC24|CTSF|CCS
10	46980001	47030000	0.312019	TPM1
13	47280001	47330000	0.311981	SLC23A2
5	71940001	71990000	0.311894	LARGE1
17	16020001	16070000	0.311843	IL15
5	9180001	9230000	0.311715	PAWR
4	119060001	119110000	0.311667	PTPRN2
12	85260001	85310000	0.311608	ING1
13	61220001	61270000	0.311561	BCL2L1
8	91460001	91510000	0.311554	GRIN3A
1	143080001	143130000	0.311541	WDR4|NDUFV3
10	53100001	53150000	0.311521	TCF12
11	62280001	62330000	0.311423	UGP2
29	49600001	49650000	0.311338	PRR33|TNNI2|SYT8|LSP1
4	55620001	55670000	0.311302	TMEM168
22	49320001	49370000	0.311288	DCAF1
15	32000001	32050000	0.311257	LOC112441622
3	97960001	98010000	0.311241	SLC5A9
22	52920001	52970000	0.311237	RTP3|LRRC2|LTF
2	125480001	125530000	0.311185	THEMIS2|PPP1R8
21	56240001	56290000	0.311181	LOC505600|PPP4R3A
13	57340001	57390000	0.311176	PRELID3B|TUBB1|CTSZ|ATP5F1E
8	62060001	62110000	0.311065	SHB
7	26940001	26990000	0.311056	44258
15	39860001	39910000	0.311043	TEAD1
11	96560001	96610000	0.311028	PBX3
11	14280001	14330000	0.311017	SRD5A2
7	43840001	43890000	0.311012	RPS15|C7H19orf25|DAZAP1|APC2|PCSK4
13	64220001	64270000	0.31096	GSS|ACSS2
15	84280001	84330000	0.310949	LOC112441559
25	38160001	38210000	0.310946	CYTH3
2	21860001	21910000	0.31087	CHN1
11	47420001	47470000	0.31082	EIF2AK3
11	73640001	73690000	0.310698	ASXL2
14	47540001	47590000	0.310638	UTP23|EIF3H
25	26340001	26390000	0.310567	ASPHD1|LOC112444288|CDIPT|SEZ6L2|KCTD13
11	71960001	72010000	0.310529	SLC4A1AP
6	67240001	67290000	0.310436	FRYL
3	2180001	2230000	0.310422	LOC789898
13	64000001	64050000	0.310402	TP53INP2|PIGU
10	97180001	97230000	0.3104	FLRT2
13	46640001	46690000	0.310348	DIP2C
29	50020001	50070000	0.310241	MOB2|BRSK2
10	53120001	53170000	0.310208	TCF12
11	103920001	103970000	0.310191	NOTCH1
24	36920001	36970000	0.309986	SMCHD1
26	46840001	46890000	0.309963	DOCK1
14	60900001	60950000	0.309932	RIMS2
13	57420001	57470000	0.30991	GNAS
8	39360001	39410000	0.309863	INSL6|JAK2
7	84180001	84230000	0.309846	EDIL3
13	47780001	47830000	0.309817	LOC513580|GPCPD1
5	57380001	57430000	0.309796	MMP19|PYM1
3	104580001	104630000	0.309678	HIVEP3
7	16640001	16690000	0.309614	LRRC8E|TGFBR3L|CTXN1|EVI5L|MAP2K7|SNAPC2|TIMM44|PRR36
29	49480001	49530000	0.309602	LOC112444916
14	65560001	65610000	0.309512	STK3
11	69320001	69370000	0.309504	LCLAT1
24	30320001	30370000	0.309476	KCTD1
11	87220001	87270000	0.309444	HPCAL1
11	98740001	98790000	0.30943	LCN2|C11H9orf16|SLC25A25|PTGES2
7	60640001	60690000	0.309372	ABLIM3|AFAP1L1
10	88580001	88630000	0.309286	TMED8|SAMD15|VIPAS39|NOXRED1
11	73620001	73670000	0.309264	ASXL2
20	57540001	57590000	0.309256	FBXL7
25	25880001	25930000	0.309231	NFATC2IP|CD19|RABEP2|ATP2A1
16	72060001	72110000	0.309204	LOC100336777|RCOR3
11	104120001	104170000	0.309184	FAM69B
11	72500001	72550000	0.309161	PREB|ABHD1|CGREF1|KHK
13	5760001	5810000	0.309156	LOC107133022
8	61280001	61330000	0.309144	ZCCHC7
13	65000001	65050000	0.309143	PHF20
15	80800001	80850000	0.30913	SMTNL1|UBE2L6|SERPING1
15	29360001	29410000	0.309106	DDX6
3	98040001	98090000	0.309104	SKINT1
26	47520001	47570000	0.309053	MKI67
13	59360001	59410000	0.309	TFAP2C
17	68340001	68390000	0.308984	ZNRF3
16	72080001	72130000	0.308969	LOC100336777|RCOR3
27	34820001	34870000	0.30891	ADAM3A|ADAM18
1	46880001	46930000	0.30883	ZPLD1
15	29480001	29530000	0.308635	BCL9L|UPK2|CXCR5
13	64100001	64150000	0.308599	NCOA6
29	7040001	7090000	0.308565	GRM5
2	120380001	120430000	0.308542	A3GALT2|PHC2|ZNF362
11	98480001	98530000	0.308499	FPGS|ENG
11	61420001	61470000	0.308472	EHBP1
4	73340001	73390000	0.308464	ZNF804B
5	72340001	72390000	0.308457	LARGE1
2	94920001	94970000	0.308423	FAM237A|DYTN
25	26400001	26450000	0.308355	PRRT2|MAZ|MVP|PAGR1|KIF22
26	45700001	45750000	0.308354	ADAM12
11	59020001	59070000	0.308349	LRRTM4
11	74600001	74650000	0.308275	NCOA1
29	44960001	45010000	0.308272	C29H11orf86|PC
10	75860001	75910000	0.30827	WDR89
25	27300001	27350000	0.308213	TRIM72|ITGAM
13	56560001	56610000	0.308208	PPP1R3D|CDH26|FAM217B
7	28980001	29030000	0.30819	ZNF608
25	37740001	37790000	0.308187	TECPR1|BRI3
15	29460001	29510000	0.308144	BCL9L|CXCR5
5	57360001	57410000	0.308138	DGKA|PYM1
11	72080001	72130000	0.308133	C11H2orf16|ZNF512
19	16240001	16290000	0.308088	ASIC2
13	60400001	60450000	0.308051	SRXN1
1	107660001	107710000	0.308032	SCHIP1
2	97400001	97450000	0.308005	MAP2
18	18020001	18070000	0.307899	ZNF423
13	63340001	63390000	0.307878	RALY
10	53140001	53190000	0.307874	TCF12
13	48280001	48330000	0.307843	FERMT1
13	55280001	55330000	0.307811	CDH4
11	98400001	98450000	0.307801	TOR2A|TTC16|SH2D3C
2	34580001	34630000	0.307764	SLC4A10
18	11700001	11750000	0.307748	EMC8|C18H16orf74
10	76880001	76930000	0.307728	PLEKHG3|SPTB
4	61660001	61710000	0.307718	LOC780968
1	56280001	56330000	0.307692	CD96
17	62240001	62290000	0.307592	LOC112442048|LOC112442049|MAPKAPK5
11	88460001	88510000	0.307491	MBOAT2|KIDINS220
16	72040001	72090000	0.307432	TRAF5|RCOR3
13	46220001	46270000	0.307432	ADARB2
10	75740001	75790000	0.307408	PPP2R5E
7	54220001	54270000	0.30734	ARHGAP26
29	45500001	45550000	0.307285	UNC93B1|LOC508879|ALDH3B1
15	39920001	39970000	0.307263	TEAD1
11	14320001	14370000	0.307259	SRD5A2
15	80940001	80990000	0.307218	TMX2|SELENOH|LOC101905538|MED19|CTNND1
13	41520001	41570000	0.307214	FOXA2
13	64980001	65030000	0.30717	PHF20
9	83380001	83430000	0.307144	GRM1
5	71540001	71590000	0.307134	SYN3
14	46740001	46790000	0.307123	MED30
20	14440001	14490000	0.307088	CWC27
19	24820001	24870000	0.307064	UBE2G1
4	56020001	56070000	0.307041	ZNF277
15	64440001	64490000	0.306991	LMO2
11	72520001	72570000	0.306916	EMILIN1|OST4|CGREF1|KHK|AGBL5
12	85340001	85390000	0.306885	LOC112449091|ANKRD10
29	48980001	49030000	0.306875	KCNQ1
25	27140001	27190000	0.306811	ZNF646|STX4|ZNF668|STX1B
11	61400001	61450000	0.306798	EHBP1
13	54460001	54510000	0.306789	SLC17A9|GID8|DIDO1
22	47160001	47210000	0.306742	CHDH|CACNA1D
10	67260001	67310000	0.306726	SAMD4A
1	82900001	82950000	0.306679	ALG3|ECE2|CAMK2N2|VWA5B2
11	74240001	74290000	0.306657	DNAJC27
19	28040001	28090000	0.306653	NDEL1|MYH10
7	53380001	53430000	0.306583	LOC100847454
7	16600001	16650000	0.306539	EVI5L|PRR36
29	45200001	45250000	0.306513	SSH3|GRK2|ANKRD13D
1	144660001	144710000	0.306505	SUMO3|UBE2G2
7	5960001	6010000	0.306496	HAUS8|MYO9B
5	71520001	71570000	0.306488	LOC104972499|SYN3
11	62320001	62370000	0.306472	UGP2|VPS54
2	97420001	97470000	0.306392	MAP2
21	1220001	1270000	0.306363	NDN
1	150820001	150870000	0.306358	ERG
27	1100001	1150000	0.306353	DLGAP2
25	19920001	19970000	0.306321	POLR3E|EEF2K
18	3400001	3450000	0.306269	CNTNAP4
12	20680001	20730000	0.306263	FAM124A
8	46300001	46350000	0.306262	MAMDC2
13	60500001	60550000	0.306182	CSNK2A1
10	66580001	66630000	0.306136	SMIM27
11	73660001	73710000	0.306116	DTNB
8	53300001	53350000	0.306038	VPS13A
1	96200001	96250000	0.305994	TNIK
4	61300001	61350000	0.305973	44446
25	27160001	27210000	0.305952	ZNF646|VKORC1|STX4|ZNF668|PRSS53
13	53460001	53510000	0.305952	SIRPB1|LOC536097
3	36140001	36190000	0.305945	NTNG1
29	29740001	29790000	0.305905	KIRREL3
29	5200001	5250000	0.305898	LOC100139585|TRIM64|TRIM77
11	61800001	61850000	0.305887	WDPCP
11	32460001	32510000	0.305843	NRXN1
17	72480001	72530000	0.305747	KLHL22|SCARF2
22	49400001	49450000	0.30573	DOCK3
29	44180001	44230000	0.305716	PACS1
20	2260001	2310000	0.305603	KCNMB1|KCNIP1
14	46300001	46350000	0.305583	EXT1
18	2300001	2350000	0.305582	WDR59
5	57400001	57450000	0.305576	MMP19|LOC507581|ORMDL2|DNAJC14|SARNP
4	51200001	51250000	0.305568	ST7
13	23660001	23710000	0.305542	PIP4K2A
29	44820001	44870000	0.305521	RCE1|C29H11orf80|PC
13	63620001	63670000	0.305491	ASIP
10	75920001	75970000	0.305471	SGPP1
11	69220001	69270000	0.305425	LCLAT1
16	3880001	3930000	0.305401	AVPR1B
27	520001	570000	0.305308	ERICH1
2	94440001	94490000	0.305253	NDUFS1
7	19020001	19070000	0.305236	PTPRS
5	29440001	29490000	0.305189	LARP4
26	31080001	31130000	0.305167	LOC614416|SMC3
29	42900001	42950000	0.305165	NRXN2
3	120560001	120610000	0.305092	FARP2
15	39960001	40010000	0.305075	TEAD1
20	14740001	14790000	0.305073	SREK1IP1|SHISAL2B
25	25740001	25790000	0.305027	SBK1
13	64480001	64530000	0.305005	MMP24
4	56120001	56170000	0.304985	DOCK4
5	9160001	9210000	0.304984	PAWR
4	32780001	32830000	0.304931	LOC101902435
5	75660001	75710000	0.304919	RAC2|CYTH4
11	62400001	62450000	0.30491	VPS54
1	55940001	55990000	0.304907	NECTIN3
5	55600001	55650000	0.304868	CTDSP2
8	60600001	60650000	0.304836	RNF38
19	24840001	24890000	0.30483	UBE2G1
20	63720001	63770000	0.304742	SEMA5A
10	21540001	21590000	0.304657	IL25|MYH6|CMTM5|EFS|SLC22A17
25	27380001	27430000	0.304631	ITGAM|ITGAX
11	61440001	61490000	0.30463	EHBP1
5	56140001	56190000	0.304571	R3HDM2
4	9700001	9750000	0.304566	TMBIM7|ANKIB1
27	33920001	33970000	0.304558	TACC1
29	50080001	50130000	0.30455	BRSK2
1	96240001	96290000	0.304494	TNIK
2	34620001	34670000	0.304481	SLC4A10
11	98660001	98710000	0.304453	NAIF1
13	47460001	47510000	0.304425	CDS2
11	62240001	62290000	0.304418	UGP2
20	57340001	57390000	0.304379	FBXL7
11	69080001	69130000	0.30433	CAPN13
18	18540001	18590000	0.304296	PAPD5
11	25800001	25850000	0.304267	THADA
27	33840001	33890000	0.304257	TACC1
2	94880001	94930000	0.304243	ADAM23
13	64960001	65010000	0.304201	PHF20
1	143100001	143150000	0.304185	WDR4|NDUFV3
22	32000001	32050000	0.304137	FRMD4B
10	75840001	75890000	0.304127	WDR89
11	71700001	71750000	0.304125	BABAM2
24	30340001	30390000	0.304089	KCTD1
22	59180001	59230000	0.304025	RAB7A
25	26420001	26470000	0.303915	PRRT2|MAZ|ZG16|MVP|PAGR1|KIF22
22	48340001	48390000	0.303905	NT5DC2|NISCH|STAB1
11	25860001	25910000	0.303902	PLEKHH2
20	3220001	3270000	0.30387	FGF18
7	45840001	45890000	0.303866	PPP2CA
4	55560001	55610000	0.303851	TMEM168
8	500001	550000	0.303845	ANXA10
10	18380001	18430000	0.303811	THSD4
7	39620001	39670000	0.303789	COL23A1
1	92980001	93030000	0.30376	NAALADL2
22	43540001	43590000	0.303732	DENND6A
16	79640001	79690000	0.303675	TMEM9|CACNA1S|ASCL5
28	43000001	43050000	0.303664	WDFY4|ARHGAP22
19	46140001	46190000	0.303645	KANSL1
5	41840001	41890000	0.303586	KIF21A
11	69040001	69090000	0.303585	CAPN13
7	52580001	52630000	0.303569	PCDHGC3|PCDHGB4|PCDHGA8|DIAPH1|PCDHGA2
11	600001	650000	0.303502	LOC112448731|ANAPC1
15	29680001	29730000	0.303437	DPAGT1|C2CD2L|HINFP
[truncated: 106 more rows]

## Sheet: Table S8
Supplementary Table 8. A summary of genes from XP-EHH in Xiangxi cattle (compared to Qinchuan cattle).
Chrom	Starting position	Ending position	XP-EHH	Gene
10	75720001	75770000	4.94	PPP2R5E|PPP2R5E
10	75720001	75770000	4.94	PPP2R5E|PPP2R5E
10	75740001	75790000	4.92	PPP2R5E|PPP2R5E
10	75740001	75790000	4.92	PPP2R5E|PPP2R5E
10	75700001	75750000	4.76	PPP2R5E|PPP2R5E
10	75700001	75750000	4.76	PPP2R5E|PPP2R5E
10	75760001	75810000	4.67	PPP2R5E|PPP2R5E
10	75760001	75810000	4.67	PPP2R5E|PPP2R5E
10	75680001	75730000	4.59	PPP2R5E|PPP2R5E
10	75680001	75730000	4.59	PPP2R5E|PPP2R5E
23	6640001	6690000	4.45	LRRC1
23	6660001	6710000	4.44	LRRC1
23	6680001	6730000	4.43	LOC112443853|LRRC1
23	6620001	6670000	4.38	LRRC1
10	75660001	75710000	4.38	PPP2R5E|PPP2R5E
10	75660001	75710000	4.38	PPP2R5E|PPP2R5E
2	125800001	125850000	4.3	WASF2|WASF2
2	125800001	125850000	4.3	WASF2|WASF2
3	74740001	74790000	4.23	CTH|CTH
3	74740001	74790000	4.23	CTH|CTH
2	125780001	125830000	4.16	AHDC1|WASF2|AHDC1|WASF2
2	125780001	125830000	4.16	AHDC1|WASF2|AHDC1|WASF2
10	75800001	75850000	4.15	WDR89|WDR89
10	75800001	75850000	4.15	WDR89|WDR89
2	125760001	125810000	4.14	AHDC1|AHDC1
2	125760001	125810000	4.14	AHDC1|AHDC1
10	75320001	75370000	4.14	KCNH5|KCNH5
10	75320001	75370000	4.14	KCNH5|KCNH5
2	126020001	126070000	4.12	WDTC1|WDTC1
2	126020001	126070000	4.12	WDTC1|WDTC1
2	26980001	27030000	4.08	LRP2|LRP2
2	26980001	27030000	4.08	LRP2|LRP2
2	126000001	126050000	4.07	WDTC1|WDTC1
2	126000001	126050000	4.07	WDTC1|WDTC1
2	125820001	125870000	4.07	WASF2|WASF2
2	125820001	125870000	4.07	WASF2|WASF2
2	125740001	125790000	4.06	AHDC1|AHDC1
2	125740001	125790000	4.06	AHDC1|AHDC1
22	50120001	50170000	4.05	GNAT1|GNAI2|SLC38A3|SEMA3F
29	12740001	12790000	4.04	DDIAS|PRCP
18	43900001	43950000	4.04	PEPD
10	75780001	75830000	4.04	PPP2R5E|PPP2R5E
10	75780001	75830000	4.04	PPP2R5E|PPP2R5E
23	6700001	6750000	4	LOC112443853|LRRC1
3	74760001	74810000	3.99	CTH|CTH
3	74760001	74810000	3.99	CTH|CTH
3	75160001	75210000	3.98	LRRC7|LRRC7
3	75160001	75210000	3.98	LRRC7|LRRC7
22	50140001	50190000	3.98	GNAT1|SLC38A3|SEMA3F
2	26960001	27010000	3.97	LRP2|LRP2
2	26960001	27010000	3.97	LRP2|LRP2
16	43880001	43930000	3.96	SLC25A33|TMEM201
3	75140001	75190000	3.94	LRRC7|LRRC7
3	75140001	75190000	3.94	LRRC7|LRRC7
3	74720001	74770000	3.94	CTH|CTH
3	74720001	74770000	3.94	CTH|CTH
2	125960001	126010000	3.94	WDTC1|WDTC1
2	125960001	126010000	3.94	WDTC1|WDTC1
29	12760001	12810000	3.93	PRCP
22	45080001	45130000	3.93	ERC2
10	75640001	75690000	3.93	PPP2R5E|PPP2R5E
10	75640001	75690000	3.93	PPP2R5E|PPP2R5E
2	125980001	126030000	3.92	WDTC1|WDTC1
2	125980001	126030000	3.92	WDTC1|WDTC1
16	43860001	43910000	3.9	TMEM201
5	47520001	47570000	3.88	IRAK3|IRAK3
5	47520001	47570000	3.88	IRAK3|IRAK3
3	74780001	74830000	3.87	CTH|CTH
3	74780001	74830000	3.87	CTH|CTH
16	43900001	43950000	3.86	SLC25A33|TMEM201
29	12720001	12770000	3.85	DDIAS|PRCP
3	75180001	75230000	3.84	LRRC7|LRRC7
3	75180001	75230000	3.84	LRRC7|LRRC7
2	125940001	125990000	3.83	SYTL1|TMEM222|WDTC1|SYTL1|TMEM222|WDTC1
2	125940001	125990000	3.83	SYTL1|TMEM222|WDTC1|SYTL1|TMEM222|WDTC1
2	27000001	27050000	3.82	LRP2|LRP2
2	27000001	27050000	3.82	LRP2|LRP2
1	144820001	144870000	3.82	FAM207A|FAM207A
1	144820001	144870000	3.82	FAM207A|FAM207A
10	75820001	75870000	3.82	WDR89|WDR89
10	75820001	75870000	3.82	WDR89|WDR89
10	75580001	75630000	3.79	GPHB5|GPHB5
10	75580001	75630000	3.79	GPHB5|GPHB5
29	43080001	43130000	3.78	EHD1|ATG2A
2	126060001	126110000	3.78	SLC9A1|SLC9A1
2	126060001	126110000	3.78	SLC9A1|SLC9A1
2	125920001	125970000	3.77	SYTL1|TMEM222|MAP3K6|WDTC1|SYTL1|TMEM222|MAP3K6|WDTC1
2	125920001	125970000	3.77	SYTL1|TMEM222|MAP3K6|WDTC1|SYTL1|TMEM222|MAP3K6|WDTC1
18	43920001	43970000	3.77	PEPD
3	75120001	75170000	3.76	LRRC7|LRRC7
3	75120001	75170000	3.76	LRRC7|LRRC7
10	75300001	75350000	3.76	KCNH5|KCNH5
10	75300001	75350000	3.76	KCNH5|KCNH5
23	6720001	6770000	3.75	LOC112443853|LRRC1
16	43920001	43970000	3.75	SLC25A33
23	6600001	6650000	3.72	LRRC1
10	75620001	75670000	3.72	PPP2R5E|PPP2R5E
10	75620001	75670000	3.72	PPP2R5E|PPP2R5E
5	47540001	47590000	3.71	IRAK3|IRAK3
5	47540001	47590000	3.71	IRAK3|IRAK3
22	50160001	50210000	3.71	GNAT1|SEMA3F
10	27700001	27750000	3.7	LOC100300401|LOC100300401
10	27700001	27750000	3.7	LOC100300401|LOC100300401
3	12400001	12450000	3.68	LOC531264|LOC531264
3	12400001	12450000	3.68	LOC531264|LOC531264
19	41160001	41210000	3.68	KRT39|KRT40|KRTAP3-3|LOC100294937
12	31280001	31330000	3.68	MTUS2|MTUS2
12	31280001	31330000	3.68	MTUS2|MTUS2
10	75600001	75650000	3.68	PPP2R5E|PPP2R5E
10	75600001	75650000	3.68	PPP2R5E|PPP2R5E
18	43880001	43930000	3.66	PEPD
2	125720001	125770000	3.65	AHDC1|AHDC1
2	125720001	125770000	3.65	AHDC1|AHDC1
12	31260001	31310000	3.65	MTUS2|MTUS2
12	31260001	31310000	3.65	MTUS2|MTUS2
2	125840001	125890000	3.63	WASF2|WASF2
2	125840001	125890000	3.63	WASF2|WASF2
22	50100001	50150000	3.62	GNAI2|SLC38A3
22	24020001	24070000	3.62	CNTN4
22	45060001	45110000	3.61	ERC2
14	34240001	34290000	3.61	TRAM1|TRAM1
14	34240001	34290000	3.61	TRAM1|TRAM1
10	75560001	75610000	3.61	GPHB5|RHOJ|GPHB5|RHOJ
10	75560001	75610000	3.61	GPHB5|RHOJ|GPHB5|RHOJ
2	26940001	26990000	3.57	LRP2|LRP2
2	26940001	26990000	3.57	LRP2|LRP2
3	74800001	74850000	3.56	ANKRD13C|ANKRD13C
3	74800001	74850000	3.56	ANKRD13C|ANKRD13C
22	41400001	41450000	3.55	FHIT
3	12420001	12470000	3.54	LOC531264|LOC531264
3	12420001	12470000	3.54	LOC531264|LOC531264
2	126220001	126270000	3.54	FAM46B|TRNP1|KDF1|FAM46B|TRNP1|KDF1
2	126220001	126270000	3.54	FAM46B|TRNP1|KDF1|FAM46B|TRNP1|KDF1
2	125160001	125210000	3.54	PTAFR|DNAJC8|EYA3|PTAFR|DNAJC8|EYA3
2	125160001	125210000	3.54	PTAFR|DNAJC8|EYA3|PTAFR|DNAJC8|EYA3
12	31300001	31350000	3.54	MTUS2|MTUS2
12	31300001	31350000	3.54	MTUS2|MTUS2
3	75100001	75150000	3.53	LRRC7|LRRC7
3	75100001	75150000	3.53	LRRC7|LRRC7
5	96720001	96770000	3.52	GSG1|GSG1
5	96720001	96770000	3.52	GSG1|GSG1
19	41180001	41230000	3.51	KRT40|KRTAP3-3|LOC100294937|KRTAP3-1
10	18360001	18410000	3.51	THSD4|THSD4
10	18360001	18410000	3.51	THSD4|THSD4
10	18380001	18430000	3.5	THSD4|THSD4
10	18380001	18430000	3.5	THSD4|THSD4
29	12700001	12750000	3.49	DDIAS|PRCP
22	50180001	50230000	3.49	SEMA3F|RBM5
15	45080001	45130000	3.49	PPFIBP2|PPFIBP2|PPFIBP2|PPFIBP2
15	45080001	45130000	3.49	PPFIBP2|PPFIBP2|PPFIBP2|PPFIBP2
15	45080001	45130000	3.49	PPFIBP2|PPFIBP2|PPFIBP2|PPFIBP2
15	45080001	45130000	3.49	PPFIBP2|PPFIBP2|PPFIBP2|PPFIBP2
5	24540001	24590000	3.48	TMCC3|TMCC3
5	24540001	24590000	3.48	TMCC3|TMCC3
2	126240001	126290000	3.48	KDF1|NUDC|KDF1|NUDC
2	126240001	126290000	3.48	KDF1|NUDC|KDF1|NUDC
22	50040001	50090000	3.46	IFRD2|SEMA3B|LSMEM2
1	146140001	146190000	3.46	DIP2A|DIP2A
1	146140001	146190000	3.46	DIP2A|DIP2A
27	36640001	36690000	3.45	ANK1
2	125140001	125190000	3.45	ATP5IF1|DNAJC8|ATP5IF1|DNAJC8
2	125140001	125190000	3.45	ATP5IF1|DNAJC8|ATP5IF1|DNAJC8
26	38540001	38590000	3.44	FAM204A
22	50060001	50110000	3.44	IFRD2|SEMA3B|GNAI2|LSMEM2
16	43840001	43890000	3.44	LOC101907127|PIK3CD
15	45100001	45150000	3.44	PPFIBP2|PPFIBP2|PPFIBP2|PPFIBP2
15	45100001	45150000	3.44	PPFIBP2|PPFIBP2|PPFIBP2|PPFIBP2
15	45100001	45150000	3.44	PPFIBP2|PPFIBP2|PPFIBP2|PPFIBP2
15	45100001	45150000	3.44	PPFIBP2|PPFIBP2|PPFIBP2|PPFIBP2
14	10420001	10470000	3.44	ASAP1|ASAP1
14	10420001	10470000	3.44	ASAP1|ASAP1
10	75260001	75310000	3.44	KCNH5|KCNH5
10	75260001	75310000	3.44	KCNH5|KCNH5
7	52740001	52790000	3.42	FCHSD1|ARAP3|FCHSD1|ARAP3
7	52740001	52790000	3.42	FCHSD1|ARAP3|FCHSD1|ARAP3
25	35320001	35370000	3.42	COL26A1
2	27020001	27070000	3.42	DHRS9|LRP2|DHRS9|LRP2
2	27020001	27070000	3.42	DHRS9|LRP2|DHRS9|LRP2
19	41140001	41190000	3.42	KRT39|KRT40
10	75280001	75330000	3.42	KCNH5|KCNH5
10	75280001	75330000	3.42	KCNH5|KCNH5
24	39300001	39350000	3.41	TMEM200C
3	75200001	75250000	3.4	LRRC7|LRRC7
3	75200001	75250000	3.4	LRRC7|LRRC7
14	10400001	10450000	3.4	ASAP1|ASAP1
14	10400001	10450000	3.4	ASAP1|ASAP1
29	43100001	43150000	3.39	EHD1|PPP2R5B|ATG2A
22	24040001	24090000	3.39	CNTN4
2	126080001	126130000	3.39	SLC9A1|SLC9A1
2	126080001	126130000	3.39	SLC9A1|SLC9A1
3	98360001	98410000	3.38	TRABD2B|TRABD2B
3	98360001	98410000	3.38	TRABD2B|TRABD2B
19	26380001	26430000	3.38	INCA1|LOC100848357|KIF1C|CAMTA2
3	12640001	12690000	3.37	FCRL3|FCRL3
3	12640001	12690000	3.37	FCRL3|FCRL3
15	45340001	45390000	3.37	SYT9|SYT9|SYT9|SYT9
15	45340001	45390000	3.37	SYT9|SYT9|SYT9|SYT9
15	45340001	45390000	3.37	SYT9|SYT9|SYT9|SYT9
15	45340001	45390000	3.37	SYT9|SYT9|SYT9|SYT9
3	75640001	75690000	3.36	LRRC7|LRRC7
3	75640001	75690000	3.36	LRRC7|LRRC7
16	43940001	43990000	3.35	SLC25A33
1	146120001	146170000	3.35	DIP2A|DIP2A
1	146120001	146170000	3.35	DIP2A|DIP2A
7	52760001	52810000	3.34	ARAP3|ARAP3
7	52760001	52810000	3.34	ARAP3|ARAP3
27	36600001	36650000	3.34	ANK1
22	45100001	45150000	3.34	ERC2
15	45180001	45230000	3.34	OLFML1|PPFIBP2|OLFML1|PPFIBP2|OLFML1|PPFIBP2|OLFML1|PPFIBP2
15	45180001	45230000	3.34	OLFML1|PPFIBP2|OLFML1|PPFIBP2|OLFML1|PPFIBP2|OLFML1|PPFIBP2
15	45180001	45230000	3.34	OLFML1|PPFIBP2|OLFML1|PPFIBP2|OLFML1|PPFIBP2|OLFML1|PPFIBP2
15	45180001	45230000	3.34	OLFML1|PPFIBP2|OLFML1|PPFIBP2|OLFML1|PPFIBP2|OLFML1|PPFIBP2
13	36280001	36330000	3.34	MPP7|MPP7
13	36280001	36330000	3.34	MPP7|MPP7
10	18560001	18610000	3.34	THSD4|THSD4
10	18560001	18610000	3.34	THSD4|THSD4
28	13220001	13270000	3.33	BMS1
8	7140001	7190000	3.32	GLRA3|GLRA3
8	7140001	7190000	3.32	GLRA3|GLRA3
3	12660001	12710000	3.32	FCRL3|FCRL3
3	12660001	12710000	3.32	FCRL3|FCRL3
29	12780001	12830000	3.32	PRCP
10	75540001	75590000	3.32	GPHB5|RHOJ|GPHB5|RHOJ
10	75540001	75590000	3.32	GPHB5|RHOJ|GPHB5|RHOJ
10	75240001	75290000	3.32	KCNH5|KCNH5
10	75240001	75290000	3.32	KCNH5|KCNH5
7	17520001	17570000	3.31	LOC518134|LOC508459|LOC518134|LOC508459
7	17520001	17570000	3.31	LOC518134|LOC508459|LOC518134|LOC508459
10	75840001	75890000	3.31	WDR89|WDR89
10	75840001	75890000	3.31	WDR89|WDR89
7	17500001	17550000	3.3	LOC518134|LOC518134
7	17500001	17550000	3.3	LOC518134|LOC518134
3	75080001	75130000	3.3	LRRC7|LRRC7
3	75080001	75130000	3.3	LRRC7|LRRC7
29	12680001	12730000	3.3	RAB30|DDIAS
19	43700001	43750000	3.3	MPP3|CD300LG
7	11780001	11830000	3.29	CC2D1A|C7H19orf57|CC2D1A|C7H19orf57
7	11780001	11830000	3.29	CC2D1A|C7H19orf57|CC2D1A|C7H19orf57
22	50080001	50130000	3.29	SEMA3B|GNAI2
19	28180001	28230000	3.29	MYH10
10	18580001	18630000	3.29	THSD4|THSD4
10	18580001	18630000	3.29	THSD4|THSD4
2	126200001	126250000	3.28	FAM46B|TRNP1|FAM46B|TRNP1
2	126200001	126250000	3.28	FAM46B|TRNP1|FAM46B|TRNP1
18	43860001	43910000	3.28	PEPD
10	18540001	18590000	3.28	THSD4|THSD4
10	18540001	18590000	3.28	THSD4|THSD4
5	47560001	47610000	3.27	IRAK3|IRAK3
5	47560001	47610000	3.27	IRAK3|IRAK3
5	47500001	47550000	3.27	HELB|HELB
5	47500001	47550000	3.27	HELB|HELB
26	38560001	38610000	3.27	FAM204A
22	24000001	24050000	3.27	CNTN4
16	6360001	6410000	3.27	KCNT2
8	7180001	7230000	3.26	ADAM29|ADAM29
8	7180001	7230000	3.26	ADAM29|ADAM29
8	7160001	7210000	3.26	GLRA3|GLRA3
8	7160001	7210000	3.26	GLRA3|GLRA3
16	43160001	43210000	3.26	PGD|KIF1B
15	45160001	45210000	3.26	PPFIBP2|PPFIBP2|PPFIBP2|PPFIBP2
15	45160001	45210000	3.26	PPFIBP2|PPFIBP2|PPFIBP2|PPFIBP2
15	45160001	45210000	3.26	PPFIBP2|PPFIBP2|PPFIBP2|PPFIBP2
15	45160001	45210000	3.26	PPFIBP2|PPFIBP2|PPFIBP2|PPFIBP2
8	6920001	6970000	3.24	GLRA3|GLRA3
8	6920001	6970000	3.24	GLRA3|GLRA3
7	59420001	59470000	3.24	LOC100296105|LOC112447524|SPINK6|LOC100296105|LOC112447524|SPINK6
7	59420001	59470000	3.24	LOC100296105|LOC112447524|SPINK6|LOC100296105|LOC112447524|SPINK6
5	96740001	96790000	3.24	GSG1|FAM234B|GSG1|FAM234B
5	96740001	96790000	3.24	GSG1|FAM234B|GSG1|FAM234B
7	50220001	50270000	3.22	CTNNA1|SIL1|CTNNA1|SIL1
7	50220001	50270000	3.22	CTNNA1|SIL1|CTNNA1|SIL1
2	125860001	125910000	3.22	CD164L2|GPR3|WASF2|CD164L2|GPR3|WASF2
2	125860001	125910000	3.22	CD164L2|GPR3|WASF2|CD164L2|GPR3|WASF2
19	41120001	41170000	3.22	KRT39|KRT23
10	75440001	75490000	3.22	RHOJ|RHOJ
10	75440001	75490000	3.22	RHOJ|RHOJ
8	260001	310000	3.21	MFSD14B|MFSD14B
8	260001	310000	3.21	MFSD14B|MFSD14B
8	240001	290000	3.21	MFSD14B|MFSD14B
8	240001	290000	3.21	MFSD14B|MFSD14B
27	7780001	7830000	3.21	SPCS3
25	35300001	35350000	3.21	COL26A1
19	43720001	43770000	3.21	CD300LG|MPP2
10	60420001	60470000	3.21	ATP8B4|ATP8B4
10	60420001	60470000	3.21	ATP8B4|ATP8B4
7	50240001	50290000	3.2	CTNNA1|SIL1|CTNNA1|SIL1
7	50240001	50290000	3.2	CTNNA1|SIL1|CTNNA1|SIL1
5	47580001	47630000	3.2	IRAK3|IRAK3
5	47580001	47630000	3.2	IRAK3|IRAK3
16	43180001	43230000	3.2	KIF1B
10	18400001	18450000	3.2	THSD4|THSD4
10	18400001	18450000	3.2	THSD4|THSD4
27	36620001	36670000	3.19	ANK1
2	125180001	125230000	3.19	PTAFR|EYA3|PTAFR|EYA3
2	125180001	125230000	3.19	PTAFR|EYA3|PTAFR|EYA3
16	6380001	6430000	3.19	KCNT2
13	36300001	36350000	3.19	MPP7|MPP7
13	36300001	36350000	3.19	MPP7|MPP7
8	280001	330000	3.18	MFSD14B|MFSD14B
8	280001	330000	3.18	MFSD14B|MFSD14B
16	6500001	6550000	3.18	KCNT2
7	59400001	59450000	3.17	LOC100296105|LOC112447524|SPINK6|SPINK5|LOC100296105|LOC112447524|SPINK6|SPINK5
7	59400001	59450000	3.17	LOC100296105|LOC112447524|SPINK6|SPINK5|LOC100296105|LOC112447524|SPINK6|SPINK5
6	111120001	111170000	3.17	FGFBP1|PROM1|FGFBP1|PROM1
6	111120001	111170000	3.17	FGFBP1|PROM1|FGFBP1|PROM1
27	36580001	36630000	3.17	ANK1
2	27620001	27670000	3.16	CERS6|CERS6
2	27620001	27670000	3.16	CERS6|CERS6
19	28160001	28210000	3.16	MYH10
13	36260001	36310000	3.16	MPP7|MPP7
13	36260001	36310000	3.16	MPP7|MPP7
24	39260001	39310000	3.15	TMEM200C
15	45360001	45410000	3.15	SYT9|SYT9|SYT9|SYT9
15	45360001	45410000	3.15	SYT9|SYT9|SYT9|SYT9
15	45360001	45410000	3.15	SYT9|SYT9|SYT9|SYT9
15	45360001	45410000	3.15	SYT9|SYT9|SYT9|SYT9
6	111180001	111230000	3.14	PROM1|PROM1
6	111180001	111230000	3.14	PROM1|PROM1
4	119600001	119650000	3.14	VIPR2|VIPR2
4	119600001	119650000	3.14	VIPR2|VIPR2
28	13200001	13250000	3.14	BMS1
16	6520001	6570000	3.14	KCNT2
15	45320001	45370000	3.14	SYT9|SYT9|SYT9|SYT9
15	45320001	45370000	3.14	SYT9|SYT9|SYT9|SYT9
15	45320001	45370000	3.14	SYT9|SYT9|SYT9|SYT9
15	45320001	45370000	3.14	SYT9|SYT9|SYT9|SYT9
13	36320001	36370000	3.14	MPP7|MPP7
13	36320001	36370000	3.14	MPP7|MPP7
5	24560001	24610000	3.13	TMCC3|TMCC3
5	24560001	24610000	3.13	TMCC3|TMCC3
3	12620001	12670000	3.13	FCRL3|FCRL3
3	12620001	12670000	3.13	FCRL3|FCRL3
22	50200001	50250000	3.13	RBM5|RBM6
22	45500001	45550000	3.13	WNT5A|ERC2
19	57160001	57210000	3.13	RPL38|TTYH2
2	125700001	125750000	3.12	AHDC1|FGR|AHDC1|FGR
2	125700001	125750000	3.12	AHDC1|FGR|AHDC1|FGR
19	41200001	41250000	3.12	KRTAP3-1|LOC540285|LOC618495|KRTAP1-1|LOC788284
1	73240001	73290000	3.12	LOC101905099|LOC101905099
1	73240001	73290000	3.12	LOC101905099|LOC101905099
4	119480001	119530000	3.11	ESYT2|WDR60|ESYT2|WDR60
4	119480001	119530000	3.11	ESYT2|WDR60|ESYT2|WDR60
23	6740001	6790000	3.11	LOC112443853
22	45360001	45410000	3.11	ERC2
11	58820001	58870000	3.11	LRRTM4|LRRTM4
11	58820001	58870000	3.11	LRRTM4|LRRTM4
8	7120001	7170000	3.1	GLRA3|GLRA3
8	7120001	7170000	3.1	GLRA3|GLRA3
7	50200001	50250000	3.1	CTNNA1|CTNNA1
7	50200001	50250000	3.1	CTNNA1|CTNNA1
2	125900001	125950000	3.1	CD164L2|FCN3|SYTL1|TMEM222|MAP3K6|CD164L2|FCN3|SYTL1|TMEM222|MAP3K6
2	125900001	125950000	3.1	CD164L2|FCN3|SYTL1|TMEM222|MAP3K6|CD164L2|FCN3|SYTL1|TMEM222|MAP3K6
5	47600001	47650000	3.09	TMBIM4|IRAK3|TMBIM4|IRAK3
5	47600001	47650000	3.09	TMBIM4|IRAK3|TMBIM4|IRAK3
3	98380001	98430000	3.09	TRABD2B|TRABD2B
3	98380001	98430000	3.09	TRABD2B|TRABD2B
3	74820001	74870000	3.09	ANKRD13C|ANKRD13C
3	74820001	74870000	3.09	ANKRD13C|ANKRD13C
3	116920001	116970000	3.09	MLPH|MLPH
3	116920001	116970000	3.09	MLPH|MLPH
29	43060001	43110000	3.09	CDC42BPG|EHD1
25	35340001	35390000	3.09	COL26A1
24	39280001	39330000	3.09	TMEM200C
22	41320001	41370000	3.09	FHIT
1	68820001	68870000	3.09	KALRN|KALRN
1	68820001	68870000	3.09	KALRN|KALRN
8	60420001	60470000	3.08	CCIN|GLIPR2|CCIN|GLIPR2
8	60420001	60470000	3.08	CCIN|GLIPR2|CCIN|GLIPR2
8	300001	350000	3.08	MFSD14B|MFSD14B
8	300001	350000	3.08	MFSD14B|MFSD14B
2	27600001	27650000	3.08	CERS6|CERS6
2	27600001	27650000	3.08	CERS6|CERS6
22	42980001	43030000	3.08	RPP14|ABHD6|PXK
19	40740001	40790000	3.08	CCR7
19	40720001	40770000	3.08	TNS4
15	63840001	63890000	3.08	HIPK3|HIPK3|HIPK3|HIPK3
15	63840001	63890000	3.08	HIPK3|HIPK3|HIPK3|HIPK3
15	63840001	63890000	3.08	HIPK3|HIPK3|HIPK3|HIPK3
15	63840001	63890000	3.08	HIPK3|HIPK3|HIPK3|HIPK3
12	31320001	31370000	3.08	MTUS2|MTUS2
12	31320001	31370000	3.08	MTUS2|MTUS2
12	31240001	31290000	3.08	MTUS2|MTUS2
12	31240001	31290000	3.08	MTUS2|MTUS2
8	220001	270000	3.07	MFSD14B|MFSD14B
8	220001	270000	3.07	MFSD14B|MFSD14B
5	107280001	107330000	3.07	KDM5A|CCDC77|KDM5A|CCDC77
5	107280001	107330000	3.07	KDM5A|CCDC77|KDM5A|CCDC77
4	119580001	119630000	3.07	VIPR2|VIPR2
4	119580001	119630000	3.07	VIPR2|VIPR2
7	52720001	52770000	3.06	RELL2|HDAC3|FCHSD1|ARAP3|RELL2|HDAC3|FCHSD1|ARAP3
7	52720001	52770000	3.06	RELL2|HDAC3|FCHSD1|ARAP3|RELL2|HDAC3|FCHSD1|ARAP3
27	37300001	37350000	3.06	SLC20A2
14	60920001	60970000	3.06	RIMS2|RIMS2
14	60920001	60970000	3.06	RIMS2|RIMS2
14	46320001	46370000	3.06	EXT1|EXT1
14	46320001	46370000	3.06	EXT1|EXT1
8	320001	370000	3.05	MFSD14B|MFSD14B
8	320001	370000	3.05	MFSD14B|MFSD14B
7	11860001	11910000	3.05	C7H19orf53|MRI1|ZSWIM4|CCDC130|C7H19orf53|MRI1|ZSWIM4|CCDC130
7	11860001	11910000	3.05	C7H19orf53|MRI1|ZSWIM4|CCDC130|C7H19orf53|MRI1|ZSWIM4|CCDC130
6	111140001	111190000	3.05	PROM1|PROM1
6	111140001	111190000	3.05	PROM1|PROM1
4	102300001	102350000	3.05	SVOPL|SVOPL
4	102300001	102350000	3.05	SVOPL|SVOPL
3	75620001	75670000	3.05	LRRC7|LRRC7
3	75620001	75670000	3.05	LRRC7|LRRC7
13	36360001	36410000	3.05	MPP7|MPP7
13	36360001	36410000	3.05	MPP7|MPP7
5	65520001	65570000	3.04	SYCP3|CHPT1|SYCP3|CHPT1
5	65520001	65570000	3.04	SYCP3|CHPT1|SYCP3|CHPT1
5	111360001	111410000	3.04	FAM83F|TNRC6B|FAM83F|TNRC6B
5	111360001	111410000	3.04	FAM83F|TNRC6B|FAM83F|TNRC6B
13	36340001	36390000	3.04	MPP7|MPP7
13	36340001	36390000	3.04	MPP7|MPP7
7	50260001	50310000	3.03	SIL1|SIL1
7	50260001	50310000	3.03	SIL1|SIL1
5	65500001	65550000	3.03	SYCP3|MYBPC1|CHPT1|SYCP3|MYBPC1|CHPT1
5	65500001	65550000	3.03	SYCP3|MYBPC1|CHPT1|SYCP3|MYBPC1|CHPT1
2	126260001	126310000	3.03	KDF1|NUDC|NR0B2|KDF1|NUDC|NR0B2
2	126260001	126310000	3.03	KDF1|NUDC|NR0B2|KDF1|NUDC|NR0B2
2	126100001	126150000	3.03	SLC9A1|SLC9A1
2	126100001	126150000	3.03	SLC9A1|SLC9A1
14	60940001	60990000	3.03	RIMS2|RIMS2
14	60940001	60990000	3.03	RIMS2|RIMS2
10	75520001	75570000	3.03	RHOJ|RHOJ
10	75520001	75570000	3.03	RHOJ|RHOJ
4	4880001	4930000	3.02	COBL|COBL
4	4880001	4930000	3.02	COBL|COBL
4	119380001	119430000	3.02	ESYT2|NCAPG2|ESYT2|NCAPG2
4	119380001	119430000	3.02	ESYT2|NCAPG2|ESYT2|NCAPG2
22	41380001	41430000	3.02	FHIT
19	41100001	41150000	3.02	KRT23
19	26360001	26410000	3.02	KIF1C
1	68840001	68890000	3.02	KALRN|KALRN
1	68840001	68890000	3.02	KALRN|KALRN
2	125660001	125710000	3.01	IFI6|FGR|IFI6|FGR
2	125660001	125710000	3.01	IFI6|FGR|IFI6|FGR
15	45200001	45250000	3.01	OLFML1|PPFIBP2|OLFML1|PPFIBP2|OLFML1|PPFIBP2|OLFML1|PPFIBP2
15	45200001	45250000	3.01	OLFML1|PPFIBP2|OLFML1|PPFIBP2|OLFML1|PPFIBP2|OLFML1|PPFIBP2
15	45200001	45250000	3.01	OLFML1|PPFIBP2|OLFML1|PPFIBP2|OLFML1|PPFIBP2|OLFML1|PPFIBP2
15	45200001	45250000	3.01	OLFML1|PPFIBP2|OLFML1|PPFIBP2|OLFML1|PPFIBP2|OLFML1|PPFIBP2
10	75460001	75510000	3.01	RHOJ|RHOJ
10	75460001	75510000	3.01	RHOJ|RHOJ
8	460001	510000	3	ANXA10|ANXA10
8	460001	510000	3	ANXA10|ANXA10
5	111340001	111390000	3	FAM83F|FAM83F
5	111340001	111390000	3	FAM83F|FAM83F
4	102260001	102310000	3	TRIM24|SVOPL|TRIM24|SVOPL
4	102260001	102310000	3	TRIM24|SVOPL|TRIM24|SVOPL
26	38580001	38630000	3	FAM204A
25	14180001	14230000	3	MYH11
9	33400001	33450000	2.99	ROS1|ROS1
9	33400001	33450000	2.99	ROS1|ROS1
7	11220001	11270000	2.99	NDUFB7|TECR|DNAJB1|NDUFB7|TECR|DNAJB1
7	11220001	11270000	2.99	NDUFB7|TECR|DNAJB1|NDUFB7|TECR|DNAJB1
26	44220001	44270000	2.99	LHPP|FAM53B
22	45340001	45390000	2.99	ERC2
2	126280001	126330000	2.99	NUDC|GPN2|NR0B2|GPATCH3|NUDC|GPN2|NR0B2|GPATCH3
2	126280001	126330000	2.99	NUDC|GPN2|NR0B2|GPATCH3|NUDC|GPN2|NR0B2|GPATCH3
12	35960001	36010000	2.99	CRYL1|CRYL1
12	35960001	36010000	2.99	CRYL1|CRYL1
4	119500001	119550000	2.98	ESYT2|WDR60|ESYT2|WDR60
4	119500001	119550000	2.98	ESYT2|WDR60|ESYT2|WDR60
4	102280001	102330000	2.98	TRIM24|SVOPL|TRIM24|SVOPL
4	102280001	102330000	2.98	TRIM24|SVOPL|TRIM24|SVOPL
3	74880001	74930000	2.98	SRSF11|SRSF11
3	74880001	74930000	2.98	SRSF11|SRSF11
27	35020001	35070000	2.98	IDO1|IDO2
19	43740001	43790000	2.98	CD300LG|MPP2
10	18520001	18570000	2.98	THSD4|THSD4
10	18520001	18570000	2.98	THSD4|THSD4
8	540001	590000	2.97	ANXA10|ANXA10
8	540001	590000	2.97	ANXA10|ANXA10
8	340001	390000	2.97	MFSD14B|MFSD14B
8	340001	390000	2.97	MFSD14B|MFSD14B
5	24520001	24570000	2.97	TMCC3|TMCC3
5	24520001	24570000	2.97	TMCC3|TMCC3
27	7760001	7810000	2.97	SPCS3|ASB5
2	27640001	27690000	2.97	CERS6|CERS6
2	27640001	27690000	2.97	CERS6|CERS6
2	125680001	125730000	2.97	AHDC1|FGR|AHDC1|FGR
2	125680001	125730000	2.97	AHDC1|FGR|AHDC1|FGR
2	125120001	125170000	2.97	ATP5IF1|SESN2|DNAJC8|ATP5IF1|SESN2|DNAJC8
2	125120001	125170000	2.97	ATP5IF1|SESN2|DNAJC8|ATP5IF1|SESN2|DNAJC8
16	5660001	5710000	2.97	LOC100336868
1	144800001	144850000	2.97	FAM207A|FAM207A
1	144800001	144850000	2.97	FAM207A|FAM207A
10	6660001	6710000	2.97	ANKRD31|ANKRD31
10	6660001	6710000	2.97	ANKRD31|ANKRD31
7	59520001	59570000	2.96	LOC101903018|LOC112447448|LOC101903018|LOC112447448
7	59520001	59570000	2.96	LOC101903018|LOC112447448|LOC101903018|LOC112447448
27	35000001	35050000	2.96	IDO1|IDO2
19	43780001	43830000	2.96	PPY|PYY|MPP2
1	94000001	94050000	2.96	NLGN1|NLGN1
1	94000001	94050000	2.96	NLGN1|NLGN1
16	6400001	6450000	2.96	KCNT2
14	34260001	34310000	2.96	TRAM1|TRAM1
14	34260001	34310000	2.96	TRAM1|TRAM1
7	41940001	41990000	2.95	OR2M4|OR2M3|OR2M4|OR2M3
7	41940001	41990000	2.95	OR2M4|OR2M3|OR2M4|OR2M3
5	25520001	25570000	2.95	PDE1B|NCKAP1L|PDE1B|NCKAP1L
5	25520001	25570000	2.95	PDE1B|NCKAP1L|PDE1B|NCKAP1L
5	112460001	112510000	2.95	TEF|ZC3H7B|TEF|ZC3H7B
5	112460001	112510000	2.95	TEF|ZC3H7B|TEF|ZC3H7B
4	43200001	43250000	2.95	MAGI2|MAGI2
4	43200001	43250000	2.95	MAGI2|MAGI2
19	8740001	8790000	2.95	LOC112442588|CUEDC1|VEZF1
1	73260001	73310000	2.95	LOC101905099|LOC101905099
1	73260001	73310000	2.95	LOC101905099|LOC101905099
10	75220001	75270000	2.95	KCNH5|KCNH5
10	75220001	75270000	2.95	KCNH5|KCNH5
25	14160001	14210000	2.94	MYH11
22	45380001	45430000	2.94	ERC2
10	75880001	75930000	2.94	WDR89|WDR89
10	75880001	75930000	2.94	WDR89|WDR89
5	119580001	119630000	2.93	HDAC10|MAPK11|SELENOO|TUBGCP6|MAPK12|HDAC10|MAPK11|SELENOO|TUBGCP6|MAPK12
5	119580001	119630000	2.93	HDAC10|MAPK11|SELENOO|TUBGCP6|MAPK12|HDAC10|MAPK11|SELENOO|TUBGCP6|MAPK12
5	112480001	112530000	2.93	TEF|ZC3H7B|TEF|ZC3H7B
5	112480001	112530000	2.93	TEF|ZC3H7B|TEF|ZC3H7B
27	35040001	35090000	2.93	IDO1|IDO2
26	38600001	38650000	2.93	FAM204A
25	14560001	14610000	2.93	LOC515570
2	125880001	125930000	2.93	CD164L2|FCN3|GPR3|MAP3K6|WASF2|CD164L2|FCN3|GPR3|MAP3K6|WASF2
2	125880001	125930000	2.93	CD164L2|FCN3|GPR3|MAP3K6|WASF2|CD164L2|FCN3|GPR3|MAP3K6|WASF2
15	45060001	45110000	2.93	PPFIBP2|PPFIBP2|PPFIBP2|PPFIBP2
15	45060001	45110000	2.93	PPFIBP2|PPFIBP2|PPFIBP2|PPFIBP2
15	45060001	45110000	2.93	PPFIBP2|PPFIBP2|PPFIBP2|PPFIBP2
15	45060001	45110000	2.93	PPFIBP2|PPFIBP2|PPFIBP2|PPFIBP2
10	75900001	75950000	2.93	SGPP1|SGPP1
10	75900001	75950000	2.93	SGPP1|SGPP1
10	60400001	60450000	2.93	ATP8B4|ATP8B4
10	60400001	60450000	2.93	ATP8B4|ATP8B4
8	6600001	6650000	2.92	CEP44|CEP44
8	6600001	6650000	2.92	CEP44|CEP44
7	59580001	59630000	2.92	LOC100295995|LOC104972858|LOC112447449|LOC100295995|LOC104972858|LOC112447449
7	59580001	59630000	2.92	LOC100295995|LOC104972858|LOC112447449|LOC100295995|LOC104972858|LOC112447449
4	119400001	119450000	2.92	ESYT2|NCAPG2|ESYT2|NCAPG2
4	119400001	119450000	2.92	ESYT2|NCAPG2|ESYT2|NCAPG2
3	98340001	98390000	2.92	TRABD2B|TRABD2B
3	98340001	98390000	2.92	TRABD2B|TRABD2B
22	7980001	8030000	2.92	PDCD6IP
18	43840001	43890000	2.92	PEPD
1	146160001	146210000	2.92	DIP2A|DIP2A
1	146160001	146210000	2.92	DIP2A|DIP2A
8	560001	610000	2.91	ANXA10|ANXA10
8	560001	610000	2.91	ANXA10|ANXA10
5	112440001	112490000	2.91	ZC3H7B|ZC3H7B
5	112440001	112490000	2.91	ZC3H7B|ZC3H7B
19	26400001	26450000	2.91	INCA1|LOC100848357|SPAG7|PFN1|KIF1C|CAMTA2|ENO3
1	146100001	146150000	2.91	PCNT|DIP2A|PCNT|DIP2A
1	146100001	146150000	2.91	PCNT|DIP2A|PCNT|DIP2A
10	76060001	76110000	2.91	SYNE2|SYNE2
10	76060001	76110000	2.91	SYNE2|SYNE2
10	27660001	27710000	2.91	LOC781758|LOC781713|LOC781758|LOC781713
10	27660001	27710000	2.91	LOC781758|LOC781713|LOC781758|LOC781713
7	50300001	50350000	2.9	SIL1|SIL1
7	50300001	50350000	2.9	SIL1|SIL1
6	111160001	111210000	2.9	PROM1|PROM1
6	111160001	111210000	2.9	PROM1|PROM1
6	111100001	111150000	2.9	FGFBP1|FGFBP1
6	111100001	111150000	2.9	FGFBP1|FGFBP1
4	43180001	43230000	2.9	MAGI2|MAGI2
4	43180001	43230000	2.9	MAGI2|MAGI2
1	68800001	68850000	2.9	KALRN|KALRN
1	68800001	68850000	2.9	KALRN|KALRN
16	43140001	43190000	2.9	CENPS|PGD
14	34280001	34330000	2.9	TRAM1|LACTB2|TRAM1|LACTB2
14	34280001	34330000	2.9	TRAM1|LACTB2|TRAM1|LACTB2
11	58960001	59010000	2.9	LRRTM4|LRRTM4
11	58960001	59010000	2.9	LRRTM4|LRRTM4
10	75860001	75910000	2.9	WDR89|WDR89
10	75860001	75910000	2.9	WDR89|WDR89
7	59540001	59590000	2.89	LOC101903018|LOC112447448|LOC100295995|LOC101903018|LOC112447448|LOC100295995
7	59540001	59590000	2.89	LOC101903018|LOC112447448|LOC100295995|LOC101903018|LOC112447448|LOC100295995
3	75340001	75390000	2.89	LRRC7|LRRC7
3	75340001	75390000	2.89	LRRC7|LRRC7
22	44580001	44630000	2.89	ERC2
19	58480001	58530000	2.89	SLC39A11
19	44540001	44590000	2.89	GJC1|EFTUD2|HIGD1B
16	6480001	6530000	2.89	KCNT2
10	75500001	75550000	2.89	RHOJ|RHOJ
10	75500001	75550000	2.89	RHOJ|RHOJ
9	33700001	33750000	2.88	RFX6|RFX6
9	33700001	33750000	2.88	RFX6|RFX6
8	680001	730000	2.88	PALLD|PALLD
8	680001	730000	2.88	PALLD|PALLD
7	11760001	11810000	2.88	PODNL1|CC2D1A|C7H19orf57|PODNL1|CC2D1A|C7H19orf57
7	11760001	11810000	2.88	PODNL1|CC2D1A|C7H19orf57|PODNL1|CC2D1A|C7H19orf57
5	111380001	111430000	2.88	FAM83F|TNRC6B|FAM83F|TNRC6B
5	111380001	111430000	2.88	FAM83F|TNRC6B|FAM83F|TNRC6B
4	47040001	47090000	2.88	CDHR3|CDHR3
4	47040001	47090000	2.88	CDHR3|CDHR3
2	53080001	53130000	2.88	ARHGAP15|ARHGAP15
2	53080001	53130000	2.88	ARHGAP15|ARHGAP15
22	44560001	44610000	2.88	ERC2
1	94060001	94110000	2.88	NLGN1|NLGN1
1	94060001	94110000	2.88	NLGN1|NLGN1
15	45120001	45170000	2.88	PPFIBP2|PPFIBP2|PPFIBP2|PPFIBP2
15	45120001	45170000	2.88	PPFIBP2|PPFIBP2|PPFIBP2|PPFIBP2
15	45120001	45170000	2.88	PPFIBP2|PPFIBP2|PPFIBP2|PPFIBP2
15	45120001	45170000	2.88	PPFIBP2|PPFIBP2|PPFIBP2|PPFIBP2
10	76040001	76090000	2.88	LOC100850347|SYNE2|LOC100850347|SYNE2
10	76040001	76090000	2.88	LOC100850347|SYNE2|LOC100850347|SYNE2
8	6580001	6630000	2.87	FBXO8|CEP44|FBXO8|CEP44
8	6580001	6630000	2.87	FBXO8|CEP44|FBXO8|CEP44
3	74900001	74950000	2.87	SRSF11|SRSF11
3	74900001	74950000	2.87	SRSF11|SRSF11
2	61400001	61450000	2.87	DARS|DARS
2	61400001	61450000	2.87	DARS|DARS
19	16260001	16310000	2.87	ASIC2
1	73220001	73270000	2.87	LOC101905099|LOC101905099
1	73220001	73270000	2.87	LOC101905099|LOC101905099
11	58840001	58890000	2.87	LRRTM4|LRRTM4
11	58840001	58890000	2.87	LRRTM4|LRRTM4
10	75920001	75970000	2.87	SGPP1|SGPP1
10	75920001	75970000	2.87	SGPP1|SGPP1
10	27600001	27650000	2.87	LOC517252|LOC100847192|LOC781843|LOC517252|LOC100847192|LOC781843
10	27600001	27650000	2.87	LOC517252|LOC100847192|LOC781843|LOC517252|LOC100847192|LOC781843
8	520001	570000	2.86	ANXA10|ANXA10
8	520001	570000	2.86	ANXA10|ANXA10
7	50280001	50330000	2.86	SIL1|SIL1
7	50280001	50330000	2.86	SIL1|SIL1
7	110320001	110370000	2.86	CAMK4|CAMK4
7	110320001	110370000	2.86	CAMK4|CAMK4
2	53100001	53150000	2.86	ARHGAP15|ARHGAP15
2	53100001	53150000	2.86	ARHGAP15|ARHGAP15
2	125460001	125510000	2.86	RPA2|THEMIS2|RPA2|THEMIS2
2	125460001	125510000	2.86	RPA2|THEMIS2|RPA2|THEMIS2
9	33720001	33770000	2.85	RFX6|RFX6
9	33720001	33770000	2.85	RFX6|RFX6
8	7100001	7150000	2.85	GLRA3|GLRA3
8	7100001	7150000	2.85	GLRA3|GLRA3
8	61020001	61070000	2.85	PAX5|PAX5
8	61020001	61070000	2.85	PAX5|PAX5
5	96760001	96810000	2.85	GSG1|FAM234B|GSG1|FAM234B
5	96760001	96810000	2.85	GSG1|FAM234B|GSG1|FAM234B
4	47020001	47070000	2.85	CDHR3|CDHR3
4	47020001	47070000	2.85	CDHR3|CDHR3
27	36660001	36710000	2.85	ANK1
22	45480001	45530000	2.85	ERC2
21	7820001	7870000	2.85	IGF1R
20	23380001	23430000	2.85	DDX4
11	58800001	58850000	2.85	LRRTM4|LRRTM4
11	58800001	58850000	2.85	LRRTM4|LRRTM4
10	76020001	76070000	2.85	LOC100850347|SYNE2|LOC100850347|SYNE2
10	76020001	76070000	2.85	LOC100850347|SYNE2|LOC100850347|SYNE2
7	50180001	50230000	2.84	LRRTM2|CTNNA1|LRRTM2|CTNNA1
7	50180001	50230000	2.84	LRRTM2|CTNNA1|LRRTM2|CTNNA1
3	58480001	58530000	2.84	CYR61|CYR61
3	58480001	58530000	2.84	CYR61|CYR61
21	43540001	43590000	2.84	NPAS3
19	16280001	16330000	2.84	ASIC2
1	143980001	144030000	2.84	AGPAT3|AGPAT3
1	143980001	144030000	2.84	AGPAT3|AGPAT3
10	75480001	75530000	2.84	RHOJ|RHOJ
10	75480001	75530000	2.84	RHOJ|RHOJ
8	360001	410000	2.83	MFSD14B|MFSD14B
8	360001	410000	2.83	MFSD14B|MFSD14B
7	59560001	59610000	2.83	LOC112447448|LOC100295995|LOC104972858|LOC112447449|LOC112447448|LOC100295995|LOC104972858|LOC112447449
7	59560001	59610000	2.83	LOC112447448|LOC100295995|LOC104972858|LOC112447449|LOC112447448|LOC100295995|LOC104972858|LOC112447449
7	50320001	50370000	2.83	SIL1|SIL1
7	50320001	50370000	2.83	SIL1|SIL1
4	119460001	119510000	2.83	ESYT2|ESYT2
4	119460001	119510000	2.83	ESYT2|ESYT2
4	102240001	102290000	2.83	TRIM24|SVOPL|TRIM24|SVOPL
4	102240001	102290000	2.83	TRIM24|SVOPL|TRIM24|SVOPL
2	27040001	27090000	2.83	DHRS9|DHRS9
2	27040001	27090000	2.83	DHRS9|DHRS9
22	45520001	45570000	2.83	WNT5A|ERC2
22	41300001	41350000	2.83	FHIT
1	93980001	94030000	2.83	NLGN1|NLGN1
1	93980001	94030000	2.83	NLGN1|NLGN1
15	80740001	80790000	2.83	SLC43A1|TIMM10|SLC43A1|TIMM10|SLC43A1|TIMM10|SLC43A1|TIMM10
15	80740001	80790000	2.83	SLC43A1|TIMM10|SLC43A1|TIMM10|SLC43A1|TIMM10|SLC43A1|TIMM10
15	80740001	80790000	2.83	SLC43A1|TIMM10|SLC43A1|TIMM10|SLC43A1|TIMM10|SLC43A1|TIMM10
15	80740001	80790000	2.83	SLC43A1|TIMM10|SLC43A1|TIMM10|SLC43A1|TIMM10|SLC43A1|TIMM10
11	58940001	58990000	2.83	LRRTM4|LRRTM4
11	58940001	58990000	2.83	LRRTM4|LRRTM4
10	75940001	75990000	2.83	SGPP1|SGPP1
10	75940001	75990000	2.83	SGPP1|SGPP1
8	83460001	83510000	2.82	ZNF782|ZNF782
8	83460001	83510000	2.82	ZNF782|ZNF782
8	6520001	6570000	2.82	FBXO8|FBXO8
8	6520001	6570000	2.82	FBXO8|FBXO8
6	111200001	111250000	2.82	PROM1|PROM1
6	111200001	111250000	2.82	PROM1|PROM1
4	102120001	102170000	2.82	TRIM24|TRIM24
4	102120001	102170000	2.82	TRIM24|TRIM24
16	6340001	6390000	2.82	KCNT2
16	43820001	43870000	2.82	LOC101907127|PIK3CD
14	46340001	46390000	2.82	EXT1|EXT1
14	46340001	46390000	2.82	EXT1|EXT1
7	41960001	42010000	2.81	OR2M3|OR2T4|OR2M3|OR2T4
7	41960001	42010000	2.81	OR2M3|OR2T4|OR2M3|OR2T4
5	25540001	25590000	2.81	PDE1B|NCKAP1L|PDE1B|NCKAP1L
5	25540001	25590000	2.81	PDE1B|NCKAP1L|PDE1B|NCKAP1L
24	61020001	61070000	2.81	PHLPP1
22	50340001	50390000	2.81	MON1A|MST1R|LOC616410|CAMKV
22	13800001	13850000	2.81	CTNNB1
19	44520001	44570000	2.81	GJC1|EFTUD2|HIGD1B
12	68040001	68090000	2.81	GPC6|GPC6
12	68040001	68090000	2.81	GPC6|GPC6
12	35980001	36030000	2.81	CRYL1|CRYL1
12	35980001	36030000	2.81	CRYL1|CRYL1
10	18420001	18470000	2.81	THSD4|THSD4
10	18420001	18470000	2.81	THSD4|THSD4
8	500001	550000	2.8	ANXA10|ANXA10
8	500001	550000	2.8	ANXA10|ANXA10
8	480001	530000	2.8	ANXA10|ANXA10
8	480001	530000	2.8	ANXA10|ANXA10
6	110780001	110830000	2.8	FBXL5|FBXL5
6	110780001	110830000	2.8	FBXL5|FBXL5
15	80640001	80690000	2.8	LOC520402|SLC43A3|LOC520402|SLC43A3|LOC520402|SLC43A3|LOC520402|SLC43A3
15	80640001	80690000	2.8	LOC520402|SLC43A3|LOC520402|SLC43A3|LOC520402|SLC43A3|LOC520402|SLC43A3
15	80640001	80690000	2.8	LOC520402|SLC43A3|LOC520402|SLC43A3|LOC520402|SLC43A3|LOC520402|SLC43A3
15	80640001	80690000	2.8	LOC520402|SLC43A3|LOC520402|SLC43A3|LOC520402|SLC43A3|LOC520402|SLC43A3
3	75360001	75410000	2.79	LRRC7|LRRC7
3	75360001	75410000	2.79	LRRC7|LRRC7
29	50300001	50350000	2.79	MUC2
25	14200001	14250000	2.79	MYH11
2	126180001	126230000	2.79	FAM46B|TRNP1|FAM46B|TRNP1
2	126180001	126230000	2.79	FAM46B|TRNP1|FAM46B|TRNP1
2	125640001	125690000	2.79	IFI6|FGR|IFI6|FGR
2	125640001	125690000	2.79	IFI6|FGR|IFI6|FGR
11	101560001	101610000	2.79	PRRC2B|PRRC2B
11	101560001	101610000	2.79	PRRC2B|PRRC2B
4	116960001	117010000	2.78	HTR5A|HTR5A
4	116960001	117010000	2.78	HTR5A|HTR5A
3	75220001	75270000	2.78	LRRC7|LRRC7
3	75220001	75270000	2.78	LRRC7|LRRC7
3	75060001	75110000	2.78	LRRC7|LRRC7
3	75060001	75110000	2.78	LRRC7|LRRC7
27	37280001	37330000	2.78	SLC20A2
21	43560001	43610000	2.78	NPAS3
20	23840001	23890000	2.78	DHX29
18	56360001	56410000	2.78	IZUMO2
10	76080001	76130000	2.78	SYNE2|SYNE2
10	76080001	76130000	2.78	SYNE2|SYNE2
8	840001	890000	2.77	PALLD|PALLD
8	840001	890000	2.77	PALLD|PALLD
8	6620001	6670000	2.77	CEP44|CEP44
8	6620001	6670000	2.77	CEP44|CEP44
8	6560001	6610000	2.77	FBXO8|CEP44|FBXO8|CEP44
8	6560001	6610000	2.77	FBXO8|CEP44|FBXO8|CEP44
5	47620001	47670000	2.77	LLPH|TMBIM4|IRAK3|LLPH|TMBIM4|IRAK3
5	47620001	47670000	2.77	LLPH|TMBIM4|IRAK3|LLPH|TMBIM4|IRAK3
5	112420001	112470000	2.77	RANGAP1|ZC3H7B|RANGAP1|ZC3H7B
5	112420001	112470000	2.77	RANGAP1|ZC3H7B|RANGAP1|ZC3H7B
29	12800001	12850000	2.77	PRCP
27	36740001	36790000	2.77	ANK1
14	78440001	78490000	2.77	RALYL|RALYL
14	78440001	78490000	2.77	RALYL|RALYL
11	58920001	58970000	2.77	LRRTM4|LRRTM4
11	58920001	58970000	2.77	LRRTM4|LRRTM4
9	33380001	33430000	2.76	ROS1|ROS1
9	33380001	33430000	2.76	ROS1|ROS1
3	75480001	75530000	2.76	LRRC7|LRRC7
3	75480001	75530000	2.76	LRRC7|LRRC7
2	61420001	61470000	2.76	DARS|DARS
2	61420001	61470000	2.76	DARS|DARS
22	50260001	50310000	2.76	RBM6
22	41340001	41390000	2.76	FHIT
19	43760001	43810000	2.76	MPP2
1	72420001	72470000	2.76	XXYLT1|XXYLT1
1	72420001	72470000	2.76	XXYLT1|XXYLT1
15	80720001	80770000	2.76	RTN4RL2|SLC43A1|RTN4RL2|SLC43A1|RTN4RL2|SLC43A1|RTN4RL2|SLC43A1
15	80720001	80770000	2.76	RTN4RL2|SLC43A1|RTN4RL2|SLC43A1|RTN4RL2|SLC43A1|RTN4RL2|SLC43A1
15	80720001	80770000	2.76	RTN4RL2|SLC43A1|RTN4RL2|SLC43A1|RTN4RL2|SLC43A1|RTN4RL2|SLC43A1
15	80720001	80770000	2.76	RTN4RL2|SLC43A1|RTN4RL2|SLC43A1|RTN4RL2|SLC43A1|RTN4RL2|SLC43A1
14	10380001	10430000	2.76	ASAP1|ASAP1
14	10380001	10430000	2.76	ASAP1|ASAP1
10	27580001	27630000	2.76	LOC517252|LOC100847192|LOC781843|LOC787247|LOC517252|LOC100847192|LOC781843|LOC787247
10	27580001	27630000	2.76	LOC517252|LOC100847192|LOC781843|LOC787247|LOC517252|LOC100847192|LOC781843|LOC787247
5	111320001	111370000	2.75	FAM83F|GRAP2|FAM83F|GRAP2
5	111320001	111370000	2.75	FAM83F|GRAP2|FAM83F|GRAP2
14	78420001	78470000	2.75	RALYL|RALYL
14	78420001	78470000	2.75	RALYL|RALYL
14	10440001	10490000	2.75	ASAP1|ASAP1
14	10440001	10490000	2.75	ASAP1|ASAP1
13	36380001	36430000	2.75	MPP7|MPP7
13	36380001	36430000	2.75	MPP7|MPP7
11	101460001	101510000	2.75	FAM78A|PLPP7|FAM78A|PLPP7
11	101460001	101510000	2.75	FAM78A|PLPP7|FAM78A|PLPP7
10	18440001	18490000	2.75	THSD4|THSD4
10	18440001	18490000	2.75	THSD4|THSD4
7	59600001	59650000	2.74	LOC112447449|LOC777593|LOC112447449|LOC777593
7	59600001	59650000	2.74	LOC112447449|LOC777593|LOC112447449|LOC777593
5	65540001	65590000	2.74	SYCP3|GNPTAB|CHPT1|SYCP3|GNPTAB|CHPT1
5	65540001	65590000	2.74	SYCP3|GNPTAB|CHPT1|SYCP3|GNPTAB|CHPT1
5	107260001	107310000	2.74	KDM5A|CCDC77|KDM5A|CCDC77
5	107260001	107310000	2.74	KDM5A|CCDC77|KDM5A|CCDC77
3	98240001	98290000	2.74	TRABD2B|TRABD2B
3	98240001	98290000	2.74	TRABD2B|TRABD2B
3	75460001	75510000	2.74	LRRC7|LRRC7
3	75460001	75510000	2.74	LRRC7|LRRC7
16	5680001	5730000	2.74	LOC100336868
11	2400001	2450000	2.74	ITPRIPL1|SNRNP200|NCAPH|ITPRIPL1|SNRNP200|NCAPH
11	2400001	2450000	2.74	ITPRIPL1|SNRNP200|NCAPH|ITPRIPL1|SNRNP200|NCAPH
8	700001	750000	2.73	PALLD|PALLD
8	700001	750000	2.73	PALLD|PALLD
5	119560001	119610000	2.73	TRABD|SELENOO|TUBGCP6|TRABD|SELENOO|TUBGCP6
5	119560001	119610000	2.73	TRABD|SELENOO|TUBGCP6|TRABD|SELENOO|TUBGCP6
22	43000001	43050000	2.73	RPP14|ABHD6|PXK
22	13820001	13870000	2.73	CTNNB1|ULK4
2	126300001	126350000	2.73	GPN2|SFN|NR0B2|GPATCH3|ZDHHC18|GPN2|SFN|NR0B2|GPATCH3|ZDHHC18
2	126300001	126350000	2.73	GPN2|SFN|NR0B2|GPATCH3|ZDHHC18|GPN2|SFN|NR0B2|GPATCH3|ZDHHC18
2	125440001	125490000	2.73	RPA2|THEMIS2|RPA2|THEMIS2
2	125440001	125490000	2.73	RPA2|THEMIS2|RPA2|THEMIS2
20	23960001	24010000	2.73	GZMA|CDC20B
20	23360001	23410000	2.73	DDX4
19	57140001	57190000	2.73	DNAI2|TTYH2
16	5760001	5810000	2.73	LOC514121
9	39720001	39770000	2.72	SLC22A16|SLC22A16
9	39720001	39770000	2.72	SLC22A16|SLC22A16
8	6540001	6590000	2.72	FBXO8|FBXO8
8	6540001	6590000	2.72	FBXO8|FBXO8
7	50160001	50210000	2.72	LRRTM2|CTNNA1|LRRTM2|CTNNA1
7	50160001	50210000	2.72	LRRTM2|CTNNA1|LRRTM2|CTNNA1
7	41920001	41970000	2.72	OR2M5|OR2M4|OR2M3|OR2M5|OR2M4|OR2M3
7	41920001	41970000	2.72	OR2M5|OR2M4|OR2M3|OR2M5|OR2M4|OR2M3
28	13180001	13230000	2.72	BMS1
22	23980001	24030000	2.72	CNTN4
22	13780001	13830000	2.72	CTNNB1
21	7800001	7850000	2.72	IGF1R
2	126320001	126370000	2.72	GPN2|SFN|GPATCH3|ZDHHC18|GPN2|SFN|GPATCH3|ZDHHC18
2	126320001	126370000	2.72	GPN2|SFN|GPATCH3|ZDHHC18|GPN2|SFN|GPATCH3|ZDHHC18
7	11240001	11290000	2.71	TECR|GIPC1|DNAJB1|TECR|GIPC1|DNAJB1
7	11240001	11290000	2.71	TECR|GIPC1|DNAJB1|TECR|GIPC1|DNAJB1
7	110340001	110390000	2.71	CAMK4|CAMK4
7	110340001	110390000	2.71	CAMK4|CAMK4
6	85600001	85650000	2.71	ODAM|FDCSP|CSN3|ODAM|FDCSP|CSN3
6	85600001	85650000	2.71	ODAM|FDCSP|CSN3|ODAM|FDCSP|CSN3
3	74920001	74970000	2.71	SRSF11|SRSF11
3	74920001	74970000	2.71	SRSF11|SRSF11
27	41940001	41990000	2.71	NR1D2
1	94020001	94070000	2.71	NLGN1|NLGN1
1	94020001	94070000	2.71	NLGN1|NLGN1
16	6420001	6470000	2.71	KCNT2
14	60900001	60950000	2.71	RIMS2|RIMS2
14	60900001	60950000	2.71	RIMS2|RIMS2
1	112120001	112170000	2.71	PLCH1|PLCH1
1	112120001	112170000	2.71	PLCH1|PLCH1
10	60680001	60730000	2.71	DTWD1|FAM227B|DTWD1|FAM227B
10	60680001	60730000	2.71	DTWD1|FAM227B|DTWD1|FAM227B
8	7200001	7250000	2.7	ADAM29|ADAM29
8	7200001	7250000	2.7	ADAM29|ADAM29
7	11840001	11890000	2.7	C7H19orf53|MRI1|ZSWIM4|CCDC130|C7H19orf53|MRI1|ZSWIM4|CCDC130
7	11840001	11890000	2.7	C7H19orf53|MRI1|ZSWIM4|CCDC130|C7H19orf53|MRI1|ZSWIM4|CCDC130
22	45040001	45090000	2.7	ERC2
11	2380001	2430000	2.7	ITPRIPL1|SNRNP200|ITPRIPL1|SNRNP200
11	2380001	2430000	2.7	ITPRIPL1|SNRNP200|ITPRIPL1|SNRNP200
10	27720001	27770000	2.7	LOC100300401|LOC785723|LOC100300401|LOC785723
10	27720001	27770000	2.7	LOC100300401|LOC785723|LOC100300401|LOC785723
9	33680001	33730000	2.69	RFX6|RFX6
9	33680001	33730000	2.69	RFX6|RFX6
7	50140001	50190000	2.69	CTNNA1|CTNNA1
7	50140001	50190000	2.69	CTNNA1|CTNNA1
7	50020001	50070000	2.69	CTNNA1|CTNNA1
7	50020001	50070000	2.69	CTNNA1|CTNNA1
7	17480001	17530000	2.69	LOC518134|LOC518134
7	17480001	17530000	2.69	LOC518134|LOC518134
7	11880001	11930000	2.69	MRI1|CCDC130|MRI1|CCDC130
7	11880001	11930000	2.69	MRI1|CCDC130|MRI1|CCDC130
29	43280001	43330000	2.69	ZFPL1|TMEM262|VPS51|ZNHIT2|FAU|MRPL49|CDCA5|TM7SF2
27	34980001	35030000	2.69	IDO1
22	41280001	41330000	2.69	FHIT
2	126120001	126170000	2.69	SLC9A1|SLC9A1
2	126120001	126170000	2.69	SLC9A1|SLC9A1
19	16200001	16250000	2.69	ASIC2
16	6540001	6590000	2.69	KCNT2
11	50060001	50110000	2.69	TMSB10|TMSB10
11	50060001	50110000	2.69	TMSB10|TMSB10
4	47000001	47050000	2.68	CDHR3|CDHR3
4	47000001	47050000	2.68	CDHR3|CDHR3
3	74140001	74190000	2.68	ZRANB2|PTGER3|ZRANB2|PTGER3
3	74140001	74190000	2.68	ZRANB2|PTGER3|ZRANB2|PTGER3
3	51300001	51350000	2.68	EPHX4|BTBD8|EPHX4|BTBD8
3	51300001	51350000	2.68	EPHX4|BTBD8|EPHX4|BTBD8
27	34020001	34070000	2.68	PLEKHA2
25	14480001	14530000	2.68	ABCC1|ABCC6
22	41420001	41470000	2.68	FHIT
10	76000001	76050000	2.68	LOC100850347|LOC100850347
10	76000001	76050000	2.68	LOC100850347|LOC100850347
7	60200001	60250000	2.67	ADRB2|ADRB2
7	60200001	60250000	2.67	ADRB2|ADRB2
5	112500001	112550000	2.67	TEF|TOB2|TEF|TOB2
5	112500001	112550000	2.67	TEF|TOB2|TEF|TOB2
4	119680001	119730000	2.67	VIPR2|VIPR2
4	119680001	119730000	2.67	VIPR2|VIPR2
4	102140001	102190000	2.67	TRIM24|TRIM24
4	102140001	102190000	2.67	TRIM24|TRIM24
3	12580001	12630000	2.67	FCRL1|FCRL1
3	12580001	12630000	2.67	FCRL1|FCRL1
16	43360001	43410000	2.67	UBE4B
14	34380001	34430000	2.67	XKR9|XKR9
14	34380001	34430000	2.67	XKR9|XKR9
13	39960001	40010000	2.67	RALGAPA2|RALGAPA2
13	39960001	40010000	2.67	RALGAPA2|RALGAPA2
8	60400001	60450000	2.66	CCIN|RECK|GLIPR2|CCIN|RECK|GLIPR2
8	60400001	60450000	2.66	CCIN|RECK|GLIPR2|CCIN|RECK|GLIPR2
5	113340001	113390000	2.66	NFAM1|NFAM1
5	113340001	113390000	2.66	NFAM1|NFAM1
4	119420001	119470000	2.66	ESYT2|ESYT2
4	119420001	119470000	2.66	ESYT2|ESYT2
3	74160001	74210000	2.66	ZRANB2|PTGER3|ZRANB2|PTGER3
3	74160001	74210000	2.66	ZRANB2|PTGER3|ZRANB2|PTGER3
25	25780001	25830000	2.66	SBK1
20	23400001	23450000	2.66	DDX4|SLC38A9
19	58360001	58410000	2.66	SLC39A11
7	59500001	59550000	2.65	LOC112447447|LOC101903018|LOC112447447|LOC101903018
7	59500001	59550000	2.65	LOC112447447|LOC101903018|LOC112447447|LOC101903018
7	59440001	59490000	2.65	LOC112447524|SPINK6|LOC112447524|SPINK6
7	59440001	59490000	2.65	LOC112447524|SPINK6|LOC112447524|SPINK6
4	119660001	119710000	2.65	VIPR2|VIPR2
4	119660001	119710000	2.65	VIPR2|VIPR2
4	119620001	119670000	2.65	VIPR2|VIPR2
4	119620001	119670000	2.65	VIPR2|VIPR2
3	12600001	12650000	2.65	FCRL3|FCRL1|FCRL3|FCRL1
3	12600001	12650000	2.65	FCRL3|FCRL1|FCRL3|FCRL1
2	52980001	53030000	2.65	ARHGAP15|ARHGAP15
2	52980001	53030000	2.65	ARHGAP15|ARHGAP15
22	50280001	50330000	2.65	RBM6
22	45120001	45170000	2.65	ERC2
21	32720001	32770000	2.65	LINGO1
1	94080001	94130000	2.65	NLGN1|NLGN1
1	94080001	94130000	2.65	NLGN1|NLGN1
14	34300001	34350000	2.65	TRAM1|LACTB2|TRAM1|LACTB2
14	34300001	34350000	2.65	TRAM1|LACTB2|TRAM1|LACTB2
11	75240001	75290000	2.65	KLHL29|KLHL29
11	75240001	75290000	2.65	KLHL29|KLHL29
11	58980001	59030000	2.65	LRRTM4|LRRTM4
11	58980001	59030000	2.65	LRRTM4|LRRTM4
8	83440001	83490000	2.64	ZNF782|ZNF782
8	83440001	83490000	2.64	ZNF782|ZNF782
8	53060001	53110000	2.64	FOXB2|FOXB2
8	53060001	53110000	2.64	FOXB2|FOXB2
8	200001	250000	2.64	MFSD14B|MFSD14B
8	200001	250000	2.64	MFSD14B|MFSD14B
7	50040001	50090000	2.64	CTNNA1|CTNNA1
7	50040001	50090000	2.64	CTNNA1|CTNNA1
7	50000001	50050000	2.64	CTNNA1|CTNNA1
7	50000001	50050000	2.64	CTNNA1|CTNNA1
5	112400001	112450000	2.64	RANGAP1|ZC3H7B|RANGAP1|ZC3H7B
5	112400001	112450000	2.64	RANGAP1|ZC3H7B|RANGAP1|ZC3H7B
4	47060001	47110000	2.64	CDHR3|CDHR3
4	47060001	47110000	2.64	CDHR3|CDHR3
4	43160001	43210000	2.64	MAGI2|MAGI2
4	43160001	43210000	2.64	MAGI2|MAGI2
3	74200001	74250000	2.64	PTGER3|PTGER3
3	74200001	74250000	2.64	PTGER3|PTGER3
2	86100001	86150000	2.64	RFTN2|RFTN2
2	86100001	86150000	2.64	RFTN2|RFTN2
22	24060001	24110000	2.64	CNTN4
21	33520001	33570000	2.64	LOC101907157|C21H15orf39
20	23340001	23390000	2.64	DDX4|IL31RA
11	101580001	101630000	2.64	POMT1|PRRC2B|POMT1|PRRC2B
11	101580001	101630000	2.64	POMT1|PRRC2B|POMT1|PRRC2B
10	60380001	60430000	2.64	ATP8B4|ATP8B4
10	60380001	60430000	2.64	ATP8B4|ATP8B4
3	12440001	12490000	2.63	LOC531264|LOC531264
3	12440001	12490000	2.63	LOC531264|LOC531264
29	5160001	5210000	2.63	TRIM77
29	43120001	43170000	2.63	GPHA2|PPP2R5B|MAJIN|ATG2A
2	125480001	125530000	2.63	THEMIS2|PPP1R8|THEMIS2|PPP1R8
2	125480001	125530000	2.63	THEMIS2|PPP1R8|THEMIS2|PPP1R8
19	58380001	58430000	2.63	SLC39A11
19	44560001	44610000	2.63	CCDC103|FAM187A|EFTUD2|HIGD1B
10	75960001	76010000	2.63	SGPP1|SGPP1
10	75960001	76010000	2.63	SGPP1|SGPP1
7	43220001	43270000	2.62	FGF22|HCN2|POLRMT|RNF126|FGF22|HCN2|POLRMT|RNF126
7	43220001	43270000	2.62	FGF22|HCN2|POLRMT|RNF126|FGF22|HCN2|POLRMT|RNF126
3	74120001	74170000	2.62	ZRANB2|ZRANB2
3	74120001	74170000	2.62	ZRANB2|ZRANB2
29	36440001	36490000	2.62	ZBTB44
23	45520001	45570000	2.62	LOC100848875|LOC112443869|LOC520336
1	94040001	94090000	2.62	NLGN1|NLGN1
1	94040001	94090000	2.62	NLGN1|NLGN1
19	16240001	16290000	2.62	ASIC2
18	56340001	56390000	2.62	ZNF473|IZUMO2
18	53560001	53610000	2.62	HIF3A|PPP5C
1	7200001	7250000	2.62	LOC615183|LTN1|LOC615183|LTN1
1	7200001	7250000	2.62	LOC615183|LTN1|LOC615183|LTN1
1	143960001	144010000	2.62	AGPAT3|AGPAT3
1	143960001	144010000	2.62	AGPAT3|AGPAT3
8	860001	910000	2.61	PALLD|PALLD
8	860001	910000	2.61	PALLD|PALLD
5	47800001	47850000	2.61	HMGA2|HMGA2
5	47800001	47850000	2.61	HMGA2|HMGA2
5	47660001	47710000	2.61	LLPH|TMBIM4|LLPH|TMBIM4
5	47660001	47710000	2.61	LLPH|TMBIM4|LLPH|TMBIM4
22	44680001	44730000	2.61	ERC2
22	44660001	44710000	2.61	ERC2
19	16220001	16270000	2.61	ASIC2
9	33420001	33470000	2.6	ROS1|ROS1
9	33420001	33470000	2.6	ROS1|ROS1
8	820001	870000	2.6	PALLD|PALLD
8	820001	870000	2.6	PALLD|PALLD
7	52700001	52750000	2.6	RELL2|HDAC3|FCHSD1|ARAP3|DIAPH1|RELL2|HDAC3|FCHSD1|ARAP3|DIAPH1
7	52700001	52750000	2.6	RELL2|HDAC3|FCHSD1|ARAP3|DIAPH1|RELL2|HDAC3|FCHSD1|ARAP3|DIAPH1
7	50120001	50170000	2.6	CTNNA1|CTNNA1
7	50120001	50170000	2.6	CTNNA1|CTNNA1
3	74180001	74230000	2.6	PTGER3|PTGER3
3	74180001	74230000	2.6	PTGER3|PTGER3
29	50280001	50330000	2.6	MUC5AC|MUC2
25	25760001	25810000	2.6	SBK1
25	14140001	14190000	2.6	NDE1|MYH11
22	8000001	8050000	2.6	PDCD6IP
22	41360001	41410000	2.6	FHIT
2	125500001	125550000	2.6	PPP1R8|PPP1R8
2	125500001	125550000	2.6	PPP1R8|PPP1R8
19	43800001	43850000	2.6	PPY|PYY|PYY2
18	44000001	44050000	2.6	CHST8
10	7440001	7490000	2.6	SV2C|SV2C
10	7440001	7490000	2.6	SV2C|SV2C
5	47480001	47530000	2.59	HELB|HELB
5	47480001	47530000	2.59	HELB|HELB
4	47080001	47130000	2.59	CDHR3|CDHR3
4	47080001	47130000	2.59	CDHR3|CDHR3
3	74940001	74990000	2.59	LRRC40|SRSF11|LRRC40|SRSF11
3	74940001	74990000	2.59	LRRC40|SRSF11|LRRC40|SRSF11
2	61440001	61490000	2.59	DARS|MCM6|DARS|MCM6
2	61440001	61490000	2.59	DARS|MCM6|DARS|MCM6
2	53000001	53050000	2.59	ARHGAP15|ARHGAP15
2	53000001	53050000	2.59	ARHGAP15|ARHGAP15
22	50240001	50290000	2.59	RBM5|RBM6
15	42400001	42450000	2.59	SBF2|SBF2|SBF2|SBF2
15	42400001	42450000	2.59	SBF2|SBF2|SBF2|SBF2
15	42400001	42450000	2.59	SBF2|SBF2|SBF2|SBF2
15	42400001	42450000	2.59	SBF2|SBF2|SBF2|SBF2
13	36400001	36450000	2.59	MPP7|MPP7
13	36400001	36450000	2.59	MPP7|MPP7
12	68020001	68070000	2.59	GPC6|GPC6
12	68020001	68070000	2.59	GPC6|GPC6
10	60660001	60710000	2.59	DTWD1|DTWD1
10	60660001	60710000	2.59	DTWD1|DTWD1
9	100600001	100650000	2.58	PDE10A|PDE10A
9	100600001	100650000	2.58	PDE10A|PDE10A
7	17540001	17590000	2.58	LOC518134|LOC508459|LOC518134|LOC508459
7	17540001	17590000	2.58	LOC518134|LOC508459|LOC518134|LOC508459
5	107300001	107350000	2.58	CCDC77|B4GALNT3|CCDC77|B4GALNT3
5	107300001	107350000	2.58	CCDC77|B4GALNT3|CCDC77|B4GALNT3
27	36720001	36770000	2.58	ANK1
25	25800001	25850000	2.58	SBK1
1	7220001	7270000	2.58	LOC615183|N6AMT1|LTN1|LOC615183|N6AMT1|LTN1
1	7220001	7270000	2.58	LOC615183|N6AMT1|LTN1|LOC615183|N6AMT1|LTN1
16	5640001	5690000	2.58	LOC100336868
15	63860001	63910000	2.58	HIPK3|HIPK3|HIPK3|HIPK3
15	63860001	63910000	2.58	HIPK3|HIPK3|HIPK3|HIPK3
15	63860001	63910000	2.58	HIPK3|HIPK3|HIPK3|HIPK3
15	63860001	63910000	2.58	HIPK3|HIPK3|HIPK3|HIPK3
13	38600001	38650000	2.58	LOC112449284|DTD1|LOC112449284|DTD1
13	38600001	38650000	2.58	LOC112449284|DTD1|LOC112449284|DTD1
13	22700001	22750000	2.58	CASC10|SKIDA1|MLLT10|CASC10|SKIDA1|MLLT10
13	22700001	22750000	2.58	CASC10|SKIDA1|MLLT10|CASC10|SKIDA1|MLLT10
8	83480001	83530000	2.57	ZNF782|ZNF782
8	83480001	83530000	2.57	ZNF782|ZNF782
4	119560001	119610000	2.57	WDR60|WDR60
4	119560001	119610000	2.57	WDR60|WDR60
29	5140001	5190000	2.57	NAALAD2
27	37260001	37310000	2.57	SLC20A2
2	61380001	61430000	2.57	DARS|DARS
2	61380001	61430000	2.57	DARS|DARS
22	44540001	44590000	2.57	ERC2
19	41080001	41130000	2.57	KRT23
8	61000001	61050000	2.56	PAX5|PAX5
8	61000001	61050000	2.56	PAX5|PAX5
5	25500001	25550000	2.56	PPP1R1A|PDE1B|NCKAP1L|PPP1R1A|PDE1B|NCKAP1L
5	25500001	25550000	2.56	PPP1R1A|PDE1B|NCKAP1L|PPP1R1A|PDE1B|NCKAP1L
4	119520001	119570000	2.56	WDR60|WDR60
4	119520001	119570000	2.56	WDR60|WDR60
3	75440001	75490000	2.56	LRRC7|LRRC7
3	75440001	75490000	2.56	LRRC7|LRRC7
22	50320001	50370000	2.56	MON1A|MST1R|RBM6
22	45320001	45370000	2.56	ERC2
19	40700001	40750000	2.56	TNS4
16	43780001	43830000	2.56	PIK3CD|CLSTN1
6	93580001	93630000	2.55	BMP2K|BMP2K
6	93580001	93630000	2.55	BMP2K|BMP2K
29	28880001	28930000	2.55	FEZ1|PKNOX2
22	42960001	43010000	2.55	RPP14|PXK
18	56320001	56370000	2.55	VRK3|ZNF473|IZUMO2
1	82100001	82150000	2.55	C1H3orf70|VPS8|C1H3orf70|VPS8
1	82100001	82150000	2.55	C1H3orf70|VPS8|C1H3orf70|VPS8
16	43800001	43850000	2.55	LOC101907127|PIK3CD
16	43200001	43250000	2.55	KIF1B
13	38620001	38670000	2.55	DTD1|DTD1
13	38620001	38670000	2.55	DTD1|DTD1
8	880001	930000	2.54	PALLD|PALLD
8	880001	930000	2.54	PALLD|PALLD
8	23360001	23410000	2.54	HACD4|HACD4
8	23360001	23410000	2.54	HACD4|HACD4
6	110760001	110810000	2.54	FBXL5|FBXL5
6	110760001	110810000	2.54	FBXL5|FBXL5
5	57200001	57250000	2.54	ZC3H10|PA2G4|ERBB3|ZC3H10|PA2G4|ERBB3
5	57200001	57250000	2.54	ZC3H10|PA2G4|ERBB3|ZC3H10|PA2G4|ERBB3
25	2580001	2630000	2.54	ZNF213|LOC788915
25	14540001	14590000	2.54	LOC515570|ABCC6
22	50020001	50070000	2.54	HYAL1|NAA80|HYAL2|HYAL3|IFRD2|LSMEM2
2	125420001	125470000	2.54	SMPDL3B|RPA2|SMPDL3B|RPA2
2	125420001	125470000	2.54	SMPDL3B|RPA2|SMPDL3B|RPA2
1	93920001	93970000	2.54	NLGN1|NLGN1
1	93920001	93970000	2.54	NLGN1|NLGN1
19	16180001	16230000	2.54	ASIC2
18	6420001	6470000	2.54	MAF
18	43820001	43870000	2.54	PEPD
16	6460001	6510000	2.54	KCNT2
14	31160001	31210000	2.54	PPP1R42|COPS5|PPP1R42|COPS5
14	31160001	31210000	2.54	PPP1R42|COPS5|PPP1R42|COPS5
11	82920001	82970000	2.54	COX8B|PGGHG|IFITM5|PSMD13|NLRP6|NBAS|COX8B|PGGHG|IFITM5|PSMD13|NLRP6|NBAS
11	82920001	82970000	2.54	COX8B|PGGHG|IFITM5|PSMD13|NLRP6|NBAS|COX8B|PGGHG|IFITM5|PSMD13|NLRP6|NBAS
11	58900001	58950000	2.54	LRRTM4|LRRTM4
11	58900001	58950000	2.54	LRRTM4|LRRTM4
11	2420001	2470000	2.54	ITPRIPL1|NCAPH|ITPRIPL1|NCAPH
11	2420001	2470000	2.54	ITPRIPL1|NCAPH|ITPRIPL1|NCAPH
5	111400001	111450000	2.53	TNRC6B|TNRC6B
5	111400001	111450000	2.53	TNRC6B|TNRC6B
4	4780001	4830000	2.53	COBL|COBL
4	4780001	4830000	2.53	COBL|COBL
4	47100001	47150000	2.53	CDHR3|CDHR3
4	47100001	47150000	2.53	CDHR3|CDHR3
4	102160001	102210000	2.53	TRIM24|TRIM24
4	102160001	102210000	2.53	TRIM24|TRIM24
18	56380001	56430000	2.53	MYH14
17	51380001	51430000	2.53	NCOR2
16	6320001	6370000	2.53	CFH
16	6100001	6150000	2.53	LOC781004
16	50780001	50830000	2.53	CFAP74
15	45140001	45190000	2.53	PPFIBP2|PPFIBP2|PPFIBP2|PPFIBP2
15	45140001	45190000	2.53	PPFIBP2|PPFIBP2|PPFIBP2|PPFIBP2
15	45140001	45190000	2.53	PPFIBP2|PPFIBP2|PPFIBP2|PPFIBP2
15	45140001	45190000	2.53	PPFIBP2|PPFIBP2|PPFIBP2|PPFIBP2
13	39980001	40030000	2.53	RALGAPA2|RALGAPA2
13	39980001	40030000	2.53	RALGAPA2|RALGAPA2
12	31580001	31630000	2.53	FLT1|FLT1
12	31580001	31630000	2.53	FLT1|FLT1
11	82940001	82990000	2.53	PGGHG|IFITM5|IFITM2|LOC112441484|NLRP6|NBAS|PGGHG|IFITM5|IFITM2|LOC112441484|NLRP6|NBAS
11	82940001	82990000	2.53	PGGHG|IFITM5|IFITM2|LOC112441484|NLRP6|NBAS|PGGHG|IFITM5|IFITM2|LOC112441484|NLRP6|NBAS
8	720001	770000	2.52	PALLD|PALLD
8	720001	770000	2.52	PALLD|PALLD
7	58900001	58950000	2.52	JAKMIP2|JAKMIP2
7	58900001	58950000	2.52	JAKMIP2|JAKMIP2
7	50060001	50110000	2.52	CTNNA1|CTNNA1
7	50060001	50110000	2.52	CTNNA1|CTNNA1
5	111420001	111470000	2.52	TNRC6B|TNRC6B
5	111420001	111470000	2.52	TNRC6B|TNRC6B
5	111300001	111350000	2.52	GRAP2|GRAP2
5	111300001	111350000	2.52	GRAP2|GRAP2
3	12680001	12730000	2.52	FCRL3|FCRL3
3	12680001	12730000	2.52	FCRL3|FCRL3
29	26640001	26690000	2.52	LOC510293|LOC532517|LOC781760
28	10120001	10170000	2.52	RYR2
20	66660001	66710000	2.52	UBE2QL1
19	58500001	58550000	2.52	SLC39A11
19	28060001	28110000	2.52	NDEL1|MYH10
10	76100001	76150000	2.52	SYNE2|SYNE2
10	76100001	76150000	2.52	SYNE2|SYNE2
7	11820001	11870000	2.51	ZSWIM4|ZSWIM4
7	11820001	11870000	2.51	ZSWIM4|ZSWIM4
5	47780001	47830000	2.51	HMGA2|HMGA2
5	47780001	47830000	2.51	HMGA2|HMGA2
3	98320001	98370000	2.51	TRABD2B|TRABD2B
3	98320001	98370000	2.51	TRABD2B|TRABD2B
25	14580001	14630000	2.51	LOC515570
2	27860001	27910000	2.51	STK39|STK39
2	27860001	27910000	2.51	STK39|STK39
22	50220001	50270000	2.51	RBM5|RBM6
22	45400001	45450000	2.51	ERC2
22	44900001	44950000	2.51	ERC2
2	125620001	125670000	2.51	FAM76A|IFI6|FAM76A|IFI6
2	125620001	125670000	2.51	FAM76A|IFI6|FAM76A|IFI6
20	23980001	24030000	2.51	GZMA|gzmA|CDC20B
1	68860001	68910000	2.51	KALRN|KALRN
1	68860001	68910000	2.51	KALRN|KALRN
13	22720001	22770000	2.51	SKIDA1|MLLT10|SKIDA1|MLLT10
13	22720001	22770000	2.51	SKIDA1|MLLT10|SKIDA1|MLLT10
9	39180001	39230000	2.5	SLC16A10|SLC16A10
9	39180001	39230000	2.5	SLC16A10|SLC16A10
8	83760001	83810000	2.5	ZNF484|ZNF484
8	83760001	83810000	2.5	ZNF484|ZNF484
8	53180001	53230000	2.5	VPS13A|VPS13A
8	53180001	53230000	2.5	VPS13A|VPS13A
7	50100001	50150000	2.5	CTNNA1|CTNNA1
7	50100001	50150000	2.5	CTNNA1|CTNNA1
6	85620001	85670000	2.5	FDCSP|LOC104968905|CSN3|FDCSP|LOC104968905|CSN3
6	85620001	85670000	2.5	FDCSP|LOC104968905|CSN3|FDCSP|LOC104968905|CSN3
5	96780001	96830000	2.5	GSG1|FAM234B|GSG1|FAM234B
5	96780001	96830000	2.5	GSG1|FAM234B|GSG1|FAM234B
5	112380001	112430000	2.5	L3MBTL2|CHADL|RANGAP1|L3MBTL2|CHADL|RANGAP1
5	112380001	112430000	2.5	L3MBTL2|CHADL|RANGAP1|L3MBTL2|CHADL|RANGAP1
4	65640001	65690000	2.5	CRHR2|CRHR2
4	65640001	65690000	2.5	CRHR2|CRHR2
4	102220001	102270000	2.5	TRIM24|SVOPL|TRIM24|SVOPL
4	102220001	102270000	2.5	TRIM24|SVOPL|TRIM24|SVOPL
3	98400001	98450000	2.5	TRABD2B|TRABD2B
3	98400001	98450000	2.5	TRABD2B|TRABD2B
3	75500001	75550000	2.5	LRRC7|LRRC7
3	75500001	75550000	2.5	LRRC7|LRRC7
3	74220001	74270000	2.5	PTGER3|PTGER3
3	74220001	74270000	2.5	PTGER3|PTGER3
26	24620001	24670000	2.5	COL17A1
25	35360001	35410000	2.5	IFT22|COL26A1
22	50300001	50350000	2.5	MON1A|RBM6
21	60040001	60090000	2.5	CLMN
2	125520001	125570000	2.5	PPP1R8|STX12|PPP1R8|STX12
2	125520001	125570000	2.5	PPP1R8|STX12|PPP1R8|STX12
1	72440001	72490000	2.5	XXYLT1|XXYLT1
1	72440001	72490000	2.5	XXYLT1|XXYLT1
11	101480001	101530000	2.5	PLPP7|PLPP7
11	101480001	101530000	2.5	PLPP7|PLPP7
8	7080001	7130000	2.49	GLRA3|GLRA3
8	7080001	7130000	2.49	GLRA3|GLRA3
4	43220001	43270000	2.49	PHTF2|MAGI2|PHTF2|MAGI2
4	43220001	43270000	2.49	PHTF2|MAGI2|PHTF2|MAGI2
22	50360001	50410000	2.49	MST1R|LOC616410|CAMKV|TRAIP
22	44920001	44970000	2.49	ERC2
15	63400001	63450000	2.49	CCDC73|CCDC73|CCDC73|CCDC73
15	63400001	63450000	2.49	CCDC73|CCDC73|CCDC73|CCDC73
15	63400001	63450000	2.49	CCDC73|CCDC73|CCDC73|CCDC73
15	63400001	63450000	2.49	CCDC73|CCDC73|CCDC73|CCDC73
14	1940001	1990000	2.49	TSNARE1|TSNARE1
14	1940001	1990000	2.49	TSNARE1|TSNARE1
10	60640001	60690000	2.49	DTWD1|DTWD1
10	60640001	60690000	2.49	DTWD1|DTWD1
10	60340001	60390000	2.49	ATP8B4|ATP8B4
10	60340001	60390000	2.49	ATP8B4|ATP8B4
8	60440001	60490000	2.48	CCIN|CLTA|GLIPR2|CCIN|CLTA|GLIPR2
8	60440001	60490000	2.48	CCIN|CLTA|GLIPR2|CCIN|CLTA|GLIPR2
7	11800001	11850000	2.48	ZSWIM4|C7H19orf57|ZSWIM4|C7H19orf57
7	11800001	11850000	2.48	ZSWIM4|C7H19orf57|ZSWIM4|C7H19orf57
4	119640001	119690000	2.48	VIPR2|VIPR2
4	119640001	119690000	2.48	VIPR2|VIPR2
3	75600001	75650000	2.48	LRRC7|LRRC7
3	75600001	75650000	2.48	LRRC7|LRRC7
29	5120001	5170000	2.48	NAALAD2
2	126380001	126430000	2.48	PIGV|ARID1A|PIGV|ARID1A
2	126380001	126430000	2.48	PIGV|ARID1A|PIGV|ARID1A
19	8760001	8810000	2.48	SRSF1|VEZF1
16	6160001	6210000	2.48	CFH
16	50760001	50810000	2.48	CFAP74
14	46300001	46350000	2.48	EXT1|EXT1
14	46300001	46350000	2.48	EXT1|EXT1
13	36480001	36530000	2.48	MPP7|MPP7
13	36480001	36530000	2.48	MPP7|MPP7
12	31600001	31650000	2.48	FLT1|FLT1
12	31600001	31650000	2.48	FLT1|FLT1
11	58780001	58830000	2.48	LRRTM4|LRRTM4
11	58780001	58830000	2.48	LRRTM4|LRRTM4
10	6640001	6690000	2.48	ANKRD31|ANKRD31
10	6640001	6690000	2.48	ANKRD31|ANKRD31
9	49900001	49950000	2.47	MCHR2|MCHR2
9	49900001	49950000	2.47	MCHR2|MCHR2
29	26620001	26670000	2.47	LOC522385|LOC510293
23	45500001	45550000	2.47	GCNT2|LOC100848875|LOC112443869|LOC520336
21	64860001	64910000	2.47	EML1
21	59940001	59990000	2.47	DICER1
19	26920001	26970000	2.47	DVL2|GABARAP|CTDNEP1|CLDN7|DLG4|ACADVL|PHF23|ELP5
13	38660001	38710000	2.47	SCP2D1|DTD1|SCP2D1|DTD1
13	38660001	38710000	2.47	SCP2D1|DTD1|SCP2D1|DTD1
10	7420001	7470000	2.47	SV2C|SV2C
10	7420001	7470000	2.47	SV2C|SV2C
7	52680001	52730000	2.46	HDAC3|DIAPH1|HDAC3|DIAPH1
7	52680001	52730000	2.46	HDAC3|DIAPH1|HDAC3|DIAPH1
7	50780001	50830000	2.46	UBE2D2|UBE2D2
7	50780001	50830000	2.46	UBE2D2|UBE2D2
7	41980001	42030000	2.46	OR2T4|OR2T4
7	41980001	42030000	2.46	OR2T4|OR2T4
6	85580001	85630000	2.46	ODAM|FDCSP|ODAM|FDCSP
6	85580001	85630000	2.46	ODAM|FDCSP|ODAM|FDCSP
3	75320001	75370000	2.46	LRRC7|LRRC7
3	75320001	75370000	2.46	LRRC7|LRRC7
29	36460001	36510000	2.46	ZBTB44
2	86080001	86130000	2.46	MOB4|RFTN2|MOB4|RFTN2
2	86080001	86130000	2.46	MOB4|RFTN2|MOB4|RFTN2
27	41880001	41930000	2.46	THRB
27	41860001	41910000	2.46	THRB
27	35060001	35110000	2.46	IDO2
2	53120001	53170000	2.46	ARHGAP15|ARHGAP15
2	53120001	53170000	2.46	ARHGAP15|ARHGAP15
24	61040001	61090000	2.46	PHLPP1
22	44640001	44690000	2.46	ERC2
20	66680001	66730000	2.46	UBE2QL1
16	5620001	5670000	2.46	LOC100336868
16	49680001	49730000	2.46	PRDM16
16	43120001	43170000	2.46	DFFA|CORT|CENPS|PGD
14	31140001	31190000	2.46	PPP1R42|PPP1R42
14	31140001	31190000	2.46	PPP1R42|PPP1R42
13	23640001	23690000	2.46	PIP4K2A|PIP4K2A
13	23640001	23690000	2.46	PIP4K2A|PIP4K2A
11	58760001	58810000	2.46	LRRTM4|LRRTM4
11	58760001	58810000	2.46	LRRTM4|LRRTM4
1	146180001	146230000	2.46	DIP2A|DIP2A
1	146180001	146230000	2.46	DIP2A|DIP2A
10	75200001	75250000	2.46	KCNH5|KCNH5
10	75200001	75250000	2.46	KCNH5|KCNH5
7	58880001	58930000	2.45	JAKMIP2|JAKMIP2
7	58880001	58930000	2.45	JAKMIP2|JAKMIP2
7	50800001	50850000	2.45	UBE2D2|UBE2D2
7	50800001	50850000	2.45	UBE2D2|UBE2D2
5	25140001	25190000	2.45	USP44|USP44
5	25140001	25190000	2.45	USP44|USP44
3	75380001	75430000	2.45	LRRC7|LRRC7
3	75380001	75430000	2.45	LRRC7|LRRC7
2	61480001	61530000	2.45	MCM6|MCM6
2	61480001	61530000	2.45	MCM6|MCM6
25	25680001	25730000	2.45	XPO6
22	44840001	44890000	2.45	ERC2
22	44600001	44650000	2.45	ERC2
2	126140001	126190000	2.45	SLC9A1|SLC9A1
2	126140001	126190000	2.45	SLC9A1|SLC9A1
2	125540001	125590000	2.45	PPP1R8|STX12|PPP1R8|STX12
2	125540001	125590000	2.45	PPP1R8|STX12|PPP1R8|STX12
19	44060001	44110000	2.45	SLC4A1
19	28040001	28090000	2.45	NDEL1|MYH10
18	3440001	3490000	2.45	CNTNAP4
17	51360001	51410000	2.45	NCOR2
14	61540001	61590000	2.45	AZIN1|AZIN1
14	61540001	61590000	2.45	AZIN1|AZIN1
13	38640001	38690000	2.45	DTD1|DTD1
13	38640001	38690000	2.45	DTD1|DTD1
11	58860001	58910000	2.45	LRRTM4|LRRTM4
11	58860001	58910000	2.45	LRRTM4|LRRTM4
10	60360001	60410000	2.45	ATP8B4|ATP8B4
10	60360001	60410000	2.45	ATP8B4|ATP8B4
7	50680001	50730000	2.44	DNAJC18|ECSCR|DNAJC18|ECSCR
7	50680001	50730000	2.44	DNAJC18|ECSCR|DNAJC18|ECSCR
7	110300001	110350000	2.44	CAMK4|CAMK4
7	110300001	110350000	2.44	CAMK4|CAMK4
5	57180001	57230000	2.44	ZC3H10|ESYT1|PA2G4|ERBB3|ZC3H10|ESYT1|PA2G4|ERBB3
5	57180001	57230000	2.44	ZC3H10|ESYT1|PA2G4|ERBB3|ZC3H10|ESYT1|PA2G4|ERBB3
4	39080001	39130000	2.44	LOC782609|LOC782609
4	39080001	39130000	2.44	LOC782609|LOC782609
4	119440001	119490000	2.44	ESYT2|ESYT2
4	119440001	119490000	2.44	ESYT2|ESYT2
27	34040001	34090000	2.44	PLEKHA2
2	53060001	53110000	2.44	ARHGAP15|ARHGAP15
2	53060001	53110000	2.44	ARHGAP15|ARHGAP15
23	35020001	35070000	2.44	PRP-VII
2	125560001	125610000	2.44	FAM76A|STX12|FAM76A|STX12
2	125560001	125610000	2.44	FAM76A|STX12|FAM76A|STX12
16	6440001	6490000	2.44	KCNT2
15	45220001	45270000	2.44	OLFML1|OLFML1|OLFML1|OLFML1
15	45220001	45270000	2.44	OLFML1|OLFML1|OLFML1|OLFML1
15	45220001	45270000	2.44	OLFML1|OLFML1|OLFML1|OLFML1
15	45220001	45270000	2.44	OLFML1|OLFML1|OLFML1|OLFML1
15	42380001	42430000	2.44	SBF2|SBF2|SBF2|SBF2
15	42380001	42430000	2.44	SBF2|SBF2|SBF2|SBF2
15	42380001	42430000	2.44	SBF2|SBF2|SBF2|SBF2
15	42380001	42430000	2.44	SBF2|SBF2|SBF2|SBF2
13	36460001	36510000	2.44	MPP7|MPP7
13	36460001	36510000	2.44	MPP7|MPP7
1	112100001	112150000	2.44	PLCH1|PLCH1
1	112100001	112150000	2.44	PLCH1|PLCH1
7	50080001	50130000	2.43	CTNNA1|CTNNA1
7	50080001	50130000	2.43	CTNNA1|CTNNA1
7	31000001	31050000	2.43	SNX2|SNX2
7	31000001	31050000	2.43	SNX2|SNX2
5	58420001	58470000	2.43	LOC507560|OR6C68|LOC100140428|LOC507560|OR6C68|LOC100140428
5	58420001	58470000	2.43	LOC507560|OR6C68|LOC100140428|LOC507560|OR6C68|LOC100140428
4	4860001	4910000	2.43	COBL|COBL
4	4860001	4910000	2.43	COBL|COBL
29	12660001	12710000	2.43	RAB30
2	61460001	61510000	2.43	MCM6|MCM6
2	61460001	61510000	2.43	MCM6|MCM6
21	59960001	60010000	2.43	DICER1
20	23940001	23990000	2.43	GPX8|CDC20B
19	33280001	33330000	2.43	CENPV|PIGL|NCOR1
17	51260001	51310000	2.43	NCOR2
1	72400001	72450000	2.43	XXYLT1|XXYLT1
1	72400001	72450000	2.43	XXYLT1|XXYLT1
13	39220001	39270000	2.43	SLC24A3|SLC24A3
13	39220001	39270000	2.43	SLC24A3|SLC24A3
13	36420001	36470000	2.43	MPP7|MPP7
13	36420001	36470000	2.43	MPP7|MPP7
12	35940001	35990000	2.43	CRYL1|CRYL1
12	35940001	35990000	2.43	CRYL1|CRYL1
9	39740001	39790000	2.42	SLC22A16|SLC22A16
9	39740001	39790000	2.42	SLC22A16|SLC22A16
8	660001	710000	2.42	PALLD|PALLD
8	660001	710000	2.42	PALLD|PALLD
8	53200001	53250000	2.42	VPS13A|VPS13A
8	53200001	53250000	2.42	VPS13A|VPS13A
7	43200001	43250000	2.42	BSG|HCN2|POLRMT|BSG|HCN2|POLRMT
7	43200001	43250000	2.42	BSG|HCN2|POLRMT|BSG|HCN2|POLRMT
29	28900001	28950000	2.42	FEZ1
22	44880001	44930000	2.42	ERC2
17	51340001	51390000	2.42	NCOR2
13	22740001	22790000	2.42	MLLT10|MLLT10
13	22740001	22790000	2.42	MLLT10|MLLT10
12	32320001	32370000	2.42	POLR1D|LNX2|POLR1D|LNX2
12	32320001	32370000	2.42	POLR1D|LNX2|POLR1D|LNX2
11	101540001	101590000	2.42	PRRC2B|PRRC2B
11	101540001	101590000	2.42	PRRC2B|PRRC2B
10	27480001	27530000	2.42	OR4N5|LOC788100|LOC788129|LOC788146|OR4N5|LOC788100|LOC788129|LOC788146
10	27480001	27530000	2.42	OR4N5|LOC788100|LOC788129|LOC788146|OR4N5|LOC788100|LOC788129|LOC788146
9	100620001	100670000	2.41	PDE10A|PDE10A
9	100620001	100670000	2.41	PDE10A|PDE10A
5	112160001	112210000	2.41	RBX1|RBX1
5	112160001	112210000	2.41	RBX1|RBX1
5	111440001	111490000	2.41	TNRC6B|TNRC6B
5	111440001	111490000	2.41	TNRC6B|TNRC6B
4	116940001	116990000	2.41	HTR5A|PAXIP1|HTR5A|PAXIP1
4	116940001	116990000	2.41	HTR5A|PAXIP1|HTR5A|PAXIP1
3	12560001	12610000	2.41	LOC787904|FCRL1|LOC787904|FCRL1
3	12560001	12610000	2.41	LOC787904|FCRL1|LOC787904|FCRL1
29	42900001	42950000	2.41	NRXN2
27	7980001	8030000	2.41	VEGFC
2	27840001	27890000	2.41	STK39|STK39
2	27840001	27890000	2.41	STK39|STK39
21	60060001	60110000	2.41	CLMN
2	125580001	125630000	2.41	FAM76A|STX12|FAM76A|STX12
2	125580001	125630000	2.41	FAM76A|STX12|FAM76A|STX12
2	125100001	125150000	2.41	ATP5IF1|SESN2|ATP5IF1|SESN2
2	125100001	125150000	2.41	ATP5IF1|SESN2|ATP5IF1|SESN2
19	28140001	28190000	2.41	MYH10
16	43340001	43390000	2.41	KIF1B|UBE4B
14	34320001	34370000	2.41	XKR9|LACTB2|XKR9|LACTB2
14	34320001	34370000	2.41	XKR9|LACTB2|XKR9|LACTB2
11	104500001	104550000	2.41	DBH|SARDH|DBH|SARDH
11	104500001	104550000	2.41	DBH|SARDH|DBH|SARDH
10	18460001	18510000	2.41	THSD4|THSD4
10	18460001	18510000	2.41	THSD4|THSD4
7	68840001	68890000	2.4	FAM71B|ITK|FAM71B|ITK
7	68840001	68890000	2.4	FAM71B|ITK|FAM71B|ITK
7	39720001	39770000	2.4	CLK4|CLK4
7	39720001	39770000	2.4	CLK4|CLK4
6	36580001	36630000	2.4	PKD2|ABCG2|PKD2|ABCG2
6	36580001	36630000	2.4	PKD2|ABCG2|PKD2|ABCG2
25	14460001	14510000	2.4	ABCC1|ABCC6
24	60960001	61010000	2.4	ZCCHC2
22	42880001	42930000	2.4	PDHB|KCTD6|PXK
2	126400001	126450000	2.4	PIGV|ARID1A|PIGV|ARID1A
2	126400001	126450000	2.4	PIGV|ARID1A|PIGV|ARID1A
20	55940001	55990000	2.4	BASP1
19	58340001	58390000	2.4	SLC39A11
1	93940001	93990000	2.4	NLGN1|NLGN1
1	93940001	93990000	2.4	NLGN1|NLGN1
19	28280001	28330000	2.4	MFSD6L|PIK3R6
16	43380001	43430000	2.4	UBE4B
14	61600001	61650000	2.4	AZIN1|AZIN1
14	61600001	61650000	2.4	AZIN1|AZIN1
14	41720001	41770000	2.4	PKIA|PKIA
14	41720001	41770000	2.4	PKIA|PKIA
14	34360001	34410000	2.4	XKR9|LACTB2|XKR9|LACTB2
14	34360001	34410000	2.4	XKR9|LACTB2|XKR9|LACTB2
13	39940001	39990000	2.4	RALGAPA2|RALGAPA2
13	39940001	39990000	2.4	RALGAPA2|RALGAPA2
10	60700001	60750000	2.4	DTWD1|FAM227B|DTWD1|FAM227B
10	60700001	60750000	2.4	DTWD1|FAM227B|DTWD1|FAM227B
10	27560001	27610000	2.4	LOC787290|LOC517252|LOC787247|LOC787290|LOC517252|LOC787247
10	27560001	27610000	2.4	LOC787290|LOC517252|LOC787247|LOC787290|LOC517252|LOC787247
9	39200001	39250000	2.39	SLC16A10|SLC16A10
9	39200001	39250000	2.39	SLC16A10|SLC16A10
7	59620001	59670000	2.39	LOC112447449|LOC777593|LOC112447449|LOC777593
7	59620001	59670000	2.39	LOC112447449|LOC777593|LOC112447449|LOC777593
7	22200001	22250000	2.39	P4HA2|P4HA2
7	22200001	22250000	2.39	P4HA2|P4HA2
5	58440001	58490000	2.39	LOC507560|OR6C68|LOC507560|OR6C68
5	58440001	58490000	2.39	LOC507560|OR6C68|LOC507560|OR6C68
3	75580001	75630000	2.39	LRRC7|LRRC7
3	75580001	75630000	2.39	LRRC7|LRRC7
3	75240001	75290000	2.39	LRRC7|LRRC7
3	75240001	75290000	2.39	LRRC7|LRRC7
3	12480001	12530000	2.39	CD5L|CD5L
3	12480001	12530000	2.39	CD5L|CD5L
21	33220001	33270000	2.39	SNX33|IMP3|SNUPN
1	93960001	94010000	2.39	NLGN1|NLGN1
1	93960001	94010000	2.39	NLGN1|NLGN1
19	26420001	26470000	2.39	LOC100848357|SPAG7|PFN1|RNF167|SLC25A11|CAMTA2|ENO3|GP1BA
18	53580001	53630000	2.39	HIF3A|PPP5C
16	5400001	5450000	2.39	CR2
13	38580001	38630000	2.39	SEC23B|LOC112449284|DTD1|SEC23B|LOC112449284|DTD1
13	38580001	38630000	2.39	SEC23B|LOC112449284|DTD1|SEC23B|LOC112449284|DTD1
13	23660001	23710000	2.39	PIP4K2A|PIP4K2A
13	23660001	23710000	2.39	PIP4K2A|PIP4K2A
10	27740001	27790000	2.39	LOC785723|LOC785683|LOC785723|LOC785683
10	27740001	27790000	2.39	LOC785723|LOC785683|LOC785723|LOC785683
10	18500001	18550000	2.39	THSD4|THSD4
10	18500001	18550000	2.39	THSD4|THSD4
8	6940001	6990000	2.38	GLRA3|GLRA3
8	6940001	6990000	2.38	GLRA3|GLRA3
5	58040001	58090000	2.38	LOC782430|LOC782430
5	58040001	58090000	2.38	LOC782430|LOC782430
5	105220001	105270000	2.38	KCNA1|KCNA1
5	105220001	105270000	2.38	KCNA1|KCNA1
2	61500001	61550000	2.38	MCM6|LCT|MCM6|LCT
2	61500001	61550000	2.38	MCM6|LCT|MCM6|LCT
11	75260001	75310000	2.38	KLHL29|KLHL29
11	75260001	75310000	2.38	KLHL29|KLHL29
11	106040001	106090000	2.38	CLIC3|PAXX|FUT7|NPDC1|LOC101907970|ABCA2|ENTPD2|CLIC3|PAXX|FUT7|NPDC1|LOC101907970|ABCA2|ENTPD2
11	106040001	106090000	2.38	CLIC3|PAXX|FUT7|NPDC1|LOC101907970|ABCA2|ENTPD2|CLIC3|PAXX|FUT7|NPDC1|LOC101907970|ABCA2|ENTPD2
10	75120001	75170000	2.38	KCNH5|KCNH5
10	75120001	75170000	2.38	KCNH5|KCNH5
9	39160001	39210000	2.37	SLC16A10|SLC16A10
9	39160001	39210000	2.37	SLC16A10|SLC16A10
4	56160001	56210000	2.37	DOCK4|DOCK4
4	56160001	56210000	2.37	DOCK4|DOCK4
3	74280001	74330000	2.37	PTGER3|PTGER3
3	74280001	74330000	2.37	PTGER3|PTGER3
29	5240001	5290000	2.37	TRIM64
29	12820001	12870000	2.37	PRCP
25	14240001	14290000	2.37	FOPNL|MYH11
22	22420001	22470000	2.37	LRRN1
17	51240001	51290000	2.37	NCOR2
16	6120001	6170000	2.37	LOC781004
16	49660001	49710000	2.37	PRDM16
13	36440001	36490000	2.37	MPP7|MPP7
13	36440001	36490000	2.37	MPP7|MPP7
8	900001	950000	2.36	PALLD|PALLD
8	900001	950000	2.36	PALLD|PALLD
7	59480001	59530000	2.36	LOC112447447|SPINK6|LOC112447447|SPINK6
7	59480001	59530000	2.36	LOC112447447|SPINK6|LOC112447447|SPINK6
7	50660001	50710000	2.36	MZB1|PROB1|SLC23A1|SPATA24|DNAJC18|MZB1|PROB1|SLC23A1|SPATA24|DNAJC18
7	50660001	50710000	2.36	MZB1|PROB1|SLC23A1|SPATA24|DNAJC18|MZB1|PROB1|SLC23A1|SPATA24|DNAJC18
5	57160001	57210000	2.36	MYL6B|ZC3H10|MYL6|ESYT1|PA2G4|SMARCC2|MYL6B|ZC3H10|MYL6|ESYT1|PA2G4|SMARCC2
5	57160001	57210000	2.36	MYL6B|ZC3H10|MYL6|ESYT1|PA2G4|SMARCC2|MYL6B|ZC3H10|MYL6|ESYT1|PA2G4|SMARCC2
4	57440001	57490000	2.36	IMMP2L|IMMP2L
4	57440001	57490000	2.36	IMMP2L|IMMP2L
29	10480001	10530000	2.36	DLG2
22	13840001	13890000	2.36	CTNNB1|ULK4
20	70980001	71030000	2.36	LPCAT1
20	55920001	55970000	2.36	BASP1
19	44080001	44130000	2.36	SLC25A39|SLC4A1|RUNDC3A
14	34340001	34390000	2.36	XKR9|LACTB2|XKR9|LACTB2
14	34340001	34390000	2.36	XKR9|LACTB2|XKR9|LACTB2
9	100580001	100630000	2.35	PDE10A|PDE10A
9	100580001	100630000	2.35	PDE10A|PDE10A
7	52660001	52710000	2.35	DIAPH1|DIAPH1
7	52660001	52710000	2.35	DIAPH1|DIAPH1
5	24220001	24270000	2.35	LOC100848598|TMCC3|LOC100848598|TMCC3
5	24220001	24270000	2.35	LOC100848598|TMCC3|LOC100848598|TMCC3
4	119360001	119410000	2.35	NCAPG2|NCAPG2
4	119360001	119410000	2.35	NCAPG2|NCAPG2
2	94680001	94730000	2.35	ADAM23|ADAM23
2	94680001	94730000	2.35	ADAM23|ADAM23
28	10100001	10150000	2.35	RYR2
22	41260001	41310000	2.35	FHIT
21	59980001	60030000	2.35	DICER1
2	126340001	126390000	2.35	SFN|ZDHHC18|SFN|ZDHHC18
2	126340001	126390000	2.35	SFN|ZDHHC18|SFN|ZDHHC18
2	125600001	125650000	2.35	FAM76A|FAM76A
2	125600001	125650000	2.35	FAM76A|FAM76A
20	23860001	23910000	2.35	CCNO|MCIDAS|DHX29
20	23420001	23470000	2.35	DDX4|SLC38A9
19	58460001	58510000	2.35	SLC39A11
19	40540001	40590000	2.35	CDC6|RARA
16	8920001	8970000	2.35	LOC789494
15	80760001	80810000	2.35	SLC43A1|TIMM10|SMTNL1|SLC43A1|TIMM10|SMTNL1|SLC43A1|TIMM10|SMTNL1|SLC43A1|TIMM10|SMTNL1
15	80760001	80810000	2.35	SLC43A1|TIMM10|SMTNL1|SLC43A1|TIMM10|SMTNL1|SLC43A1|TIMM10|SMTNL1|SLC43A1|TIMM10|SMTNL1
15	80760001	80810000	2.35	SLC43A1|TIMM10|SMTNL1|SLC43A1|TIMM10|SMTNL1|SLC43A1|TIMM10|SMTNL1|SLC43A1|TIMM10|SMTNL1
15	80760001	80810000	2.35	SLC43A1|TIMM10|SMTNL1|SLC43A1|TIMM10|SMTNL1|SLC43A1|TIMM10|SMTNL1|SLC43A1|TIMM10|SMTNL1
15	52700001	52750000	2.35	P2RY2|P2RY2|P2RY2|P2RY2
15	52700001	52750000	2.35	P2RY2|P2RY2|P2RY2|P2RY2
15	52700001	52750000	2.35	P2RY2|P2RY2|P2RY2|P2RY2
15	52700001	52750000	2.35	P2RY2|P2RY2|P2RY2|P2RY2
15	34200001	34250000	2.35	SCN3B|GRAMD1B|SCN3B|GRAMD1B|SCN3B|GRAMD1B|SCN3B|GRAMD1B
15	34200001	34250000	2.35	SCN3B|GRAMD1B|SCN3B|GRAMD1B|SCN3B|GRAMD1B|SCN3B|GRAMD1B
15	34200001	34250000	2.35	SCN3B|GRAMD1B|SCN3B|GRAMD1B|SCN3B|GRAMD1B|SCN3B|GRAMD1B
15	34200001	34250000	2.35	SCN3B|GRAMD1B|SCN3B|GRAMD1B|SCN3B|GRAMD1B|SCN3B|GRAMD1B
14	31280001	31330000	2.35	ARFGEF1|CSPP1|ARFGEF1|CSPP1
14	31280001	31330000	2.35	ARFGEF1|CSPP1|ARFGEF1|CSPP1
14	10460001	10510000	2.35	ASAP1|ASAP1
14	10460001	10510000	2.35	ASAP1|ASAP1
13	38680001	38730000	2.35	SCP2D1|DTD1|SCP2D1|DTD1
13	38680001	38730000	2.35	SCP2D1|DTD1|SCP2D1|DTD1
10	60320001	60370000	2.35	ATP8B4|ATP8B4
10	60320001	60370000	2.35	ATP8B4|ATP8B4
9	33440001	33490000	2.34	ROS1|ROS1
9	33440001	33490000	2.34	ROS1|ROS1
8	60460001	60510000	2.34	CLTA|GNE|CLTA|GNE
8	60460001	60510000	2.34	CLTA|GNE|CLTA|GNE
4	119540001	119590000	2.34	WDR60|WDR60
4	119540001	119590000	2.34	WDR60|WDR60
3	74240001	74290000	2.34	PTGER3|PTGER3
3	74240001	74290000	2.34	PTGER3|PTGER3
26	31360001	31410000	2.34	RBM20
2	61520001	61570000	2.34	MCM6|LCT|MCM6|LCT
2	61520001	61570000	2.34	MCM6|LCT|MCM6|LCT
25	25740001	25790000	2.34	SBK1
25	25600001	25650000	2.34	XPO6
22	44620001	44670000	2.34	ERC2
19	41220001	41270000	2.34	LOC540285|LOC618495|KRTAP1-1|LOC788284|LOC787225|LOC100295015
1	93900001	93950000	2.34	NLGN1|NLGN1
1	93900001	93950000	2.34	NLGN1|NLGN1
16	6140001	6190000	2.34	LOC781004
16	5940001	5990000	2.34	LOC101905630
15	39820001	39870000	2.34	TEAD1|TEAD1|TEAD1|TEAD1
15	39820001	39870000	2.34	TEAD1|TEAD1|TEAD1|TEAD1
15	39820001	39870000	2.34	TEAD1|TEAD1|TEAD1|TEAD1
15	39820001	39870000	2.34	TEAD1|TEAD1|TEAD1|TEAD1
14	41740001	41790000	2.34	PKIA|PKIA
14	41740001	41790000	2.34	PKIA|PKIA
14	1960001	2010000	2.34	TSNARE1|TSNARE1
14	1960001	2010000	2.34	TSNARE1|TSNARE1
12	31340001	31390000	2.34	MTUS2|MTUS2
12	31340001	31390000	2.34	MTUS2|MTUS2
7	22180001	22230000	2.33	P4HA2|P4HA2
7	22180001	22230000	2.33	P4HA2|P4HA2
5	112580001	112630000	2.33	POLR3H|ACO2|POLR3H|ACO2
5	112580001	112630000	2.33	POLR3H|ACO2|POLR3H|ACO2
5	112520001	112570000	2.33	PHF5A|TEF|TOB2|ACO2|PHF5A|TEF|TOB2|ACO2
5	112520001	112570000	2.33	PHF5A|TEF|TOB2|ACO2|PHF5A|TEF|TOB2|ACO2
4	65740001	65790000	2.33	GARS|GARS
4	65740001	65790000	2.33	GARS|GARS
29	43260001	43310000	2.33	ZFPL1|TMEM262|VPS51|NAALADL1|CDCA5
29	12880001	12930000	2.33	FAM181B
2	86120001	86170000	2.33	RFTN2|RFTN2
2	86120001	86170000	2.33	RFTN2|RFTN2
2	52960001	53010000	2.33	ARHGAP15|ARHGAP15
2	52960001	53010000	2.33	ARHGAP15|ARHGAP15
20	66700001	66750000	2.33	UBE2QL1
19	8720001	8770000	2.33	LOC112442588|CUEDC1
1	82080001	82130000	2.33	C1H3orf70|VPS8|C1H3orf70|VPS8
1	82080001	82130000	2.33	C1H3orf70|VPS8|C1H3orf70|VPS8
16	5780001	5830000	2.33	LOC514121|LOC112441814
11	75220001	75270000	2.33	KLHL29|KLHL29
11	75220001	75270000	2.33	KLHL29|KLHL29
11	58740001	58790000	2.33	LRRTM4|LRRTM4
11	58740001	58790000	2.33	LRRTM4|LRRTM4
1	146200001	146250000	2.33	DIP2A|DIP2A
1	146200001	146250000	2.33	DIP2A|DIP2A
11	104480001	104530000	2.33	DBH|SARDH|FAM163B|DBH|SARDH|FAM163B
11	104480001	104530000	2.33	DBH|SARDH|FAM163B|DBH|SARDH|FAM163B
10	7460001	7510000	2.33	SV2C|SV2C
10	7460001	7510000	2.33	SV2C|SV2C
8	740001	790000	2.32	PALLD|PALLD
8	740001	790000	2.32	PALLD|PALLD
7	39440001	39490000	2.32	COL23A1|COL23A1
7	39440001	39490000	2.32	COL23A1|COL23A1
6	110800001	110850000	2.32	FBXL5|FBXL5
6	110800001	110850000	2.32	FBXL5|FBXL5
2	96700001	96750000	2.32	PTH2R|PTH2R
2	96700001	96750000	2.32	PTH2R|PTH2R
29	43140001	43190000	2.32	GPHA2|PPP2R5B|MAJIN
27	16140001	16190000	2.32	TLR3
2	53140001	53190000	2.32	ARHGAP15|ARHGAP15
2	53140001	53190000	2.32	ARHGAP15|ARHGAP15
25	25280001	25330000	2.32	KIAA0556
25	14220001	14270000	2.32	FOPNL|MYH11
2	26920001	26970000	2.32	LRP2|LRP2
2	26920001	26970000	2.32	LRP2|LRP2
20	23820001	23870000	2.32	MTREX|DHX29
20	2140001	2190000	2.32	LCP2
1	68780001	68830000	2.32	KALRN|KALRN
1	68780001	68830000	2.32	KALRN|KALRN
16	2960001	3010000	2.32	DSTYK|TMCC2
14	78400001	78450000	2.32	RALYL|RALYL
14	78400001	78450000	2.32	RALYL|RALYL
7	64760001	64810000	2.31	GRIA1|GRIA1
7	64760001	64810000	2.31	GRIA1|GRIA1
4	57460001	57510000	2.31	IMMP2L|IMMP2L
4	57460001	57510000	2.31	IMMP2L|IMMP2L
4	4800001	4850000	2.31	COBL|COBL
4	4800001	4850000	2.31	COBL|COBL
2	27060001	27110000	2.31	DHRS9|DHRS9
2	27060001	27110000	2.31	DHRS9|DHRS9
22	23960001	24010000	2.31	CNTN4
21	43580001	43630000	2.31	NPAS3
21	43520001	43570000	2.31	NPAS3
17	51320001	51370000	2.31	NCOR2
17	51280001	51330000	2.31	NCOR2
16	6020001	6070000	2.31	LOC790886
15	45300001	45350000	2.31	SYT9|SYT9|SYT9|SYT9
15	45300001	45350000	2.31	SYT9|SYT9|SYT9|SYT9
15	45300001	45350000	2.31	SYT9|SYT9|SYT9|SYT9
15	45300001	45350000	2.31	SYT9|SYT9|SYT9|SYT9
13	39240001	39290000	2.31	SLC24A3|SLC24A3
13	39240001	39290000	2.31	SLC24A3|SLC24A3
13	39200001	39250000	2.31	SLC24A3|SLC24A3
13	39200001	39250000	2.31	SLC24A3|SLC24A3
10	27460001	27510000	2.31	OR4L1|OR4N5|LOC788100|OR4L1|OR4N5|LOC788100
10	27460001	27510000	2.31	OR4L1|OR4N5|LOC788100|OR4L1|OR4N5|LOC788100
9	49880001	49930000	2.3	MCHR2|MCHR2
9	49880001	49930000	2.3	MCHR2|MCHR2
8	760001	810000	2.3	PALLD|PALLD
8	760001	810000	2.3	PALLD|PALLD
8	60480001	60530000	2.3	CLTA|GNE|CLTA|GNE
8	60480001	60530000	2.3	CLTA|GNE|CLTA|GNE
8	39460001	39510000	2.3	JAK2|JAK2
8	39460001	39510000	2.3	JAK2|JAK2
7	52640001	52690000	2.3	DIAPH1|DIAPH1
7	52640001	52690000	2.3	DIAPH1|DIAPH1
4	65660001	65710000	2.3	GARS|CRHR2|GARS|CRHR2
4	65660001	65710000	2.3	GARS|CRHR2|GARS|CRHR2
4	65620001	65670000	2.3	CRHR2|CRHR2
4	65620001	65670000	2.3	CRHR2|CRHR2
4	4760001	4810000	2.3	COBL|COBL
4	4760001	4810000	2.3	COBL|COBL
3	98260001	98310000	2.3	TRABD2B|TRABD2B
3	98260001	98310000	2.3	TRABD2B|TRABD2B
27	36560001	36610000	2.3	NKX6-3|ANK1
2	53020001	53070000	2.3	ARHGAP15|ARHGAP15
2	53020001	53070000	2.3	ARHGAP15|ARHGAP15
25	25700001	25750000	2.3	XPO6
25	25580001	25630000	2.3	GSG1L|XPO6
22	45460001	45510000	2.3	ERC2
22	44940001	44990000	2.3	ERC2
21	32740001	32790000	2.3	LINGO1
20	70960001	71010000	2.3	LPCAT1
19	44040001	44090000	2.3	SLC4A1|LOC107131530
19	40560001	40610000	2.3	GJD3|RARA
15	63880001	63930000	2.3	HIPK3|HIPK3|HIPK3|HIPK3
15	63880001	63930000	2.3	HIPK3|HIPK3|HIPK3|HIPK3
15	63880001	63930000	2.3	HIPK3|HIPK3|HIPK3|HIPK3
15	63880001	63930000	2.3	HIPK3|HIPK3|HIPK3|HIPK3
13	22760001	22810000	2.3	MLLT10|MLLT10
13	22760001	22810000	2.3	MLLT10|MLLT10
8	780001	830000	2.29	PALLD|PALLD
8	780001	830000	2.29	PALLD|PALLD
7	49980001	50030000	2.29	CTNNA1|CTNNA1
7	49980001	50030000	2.29	CTNNA1|CTNNA1
6	66700001	66750000	2.29	CNGA1|NIPAL1|CNGA1|NIPAL1
6	66700001	66750000	2.29	CNGA1|NIPAL1|CNGA1|NIPAL1
6	36140001	36190000	2.29	HERC3|HERC3
6	36140001	36190000	2.29	HERC3|HERC3
4	102180001	102230000	2.29	TRIM24|TRIM24
4	102180001	102230000	2.29	TRIM24|TRIM24
25	25720001	25770000	2.29	XPO6|SBK1
22	44820001	44870000	2.29	ERC2
21	16360001	16410000	2.29	AKAP13
20	71000001	71050000	2.29	LPCAT1
18	2160001	2210000	2.29	FA2H
1	73180001	73230000	2.29	CPN2|CPN2
1	73180001	73230000	2.29	CPN2|CPN2
1	52420001	52470000	2.29	BBX|BBX
1	52420001	52470000	2.29	BBX|BBX
15	18240001	18290000	2.29	KDELC2|KDELC2|KDELC2|KDELC2
15	18240001	18290000	2.29	KDELC2|KDELC2|KDELC2|KDELC2
15	18240001	18290000	2.29	KDELC2|KDELC2|KDELC2|KDELC2
15	18240001	18290000	2.29	KDELC2|KDELC2|KDELC2|KDELC2
11	58880001	58930000	2.29	LRRTM4|LRRTM4
11	58880001	58930000	2.29	LRRTM4|LRRTM4
11	37920001	37970000	2.29	CLHC1|CLHC1
11	37920001	37970000	2.29	CLHC1|CLHC1
11	106060001	106110000	2.29	FUT7|NPDC1|LOC101907970|UAP1L1|ABCA2|ENTPD2|SAPCD2|FUT7|NPDC1|LOC101907970|UAP1L1|ABCA2|ENTPD2|SAPCD2
11	106060001	106110000	2.29	FUT7|NPDC1|LOC101907970|UAP1L1|ABCA2|ENTPD2|SAPCD2|FUT7|NPDC1|LOC101907970|UAP1L1|ABCA2|ENTPD2|SAPCD2
9	39140001	39190000	2.28	MFSD4B|SLC16A10|MFSD4B|SLC16A10
9	39140001	39190000	2.28	MFSD4B|SLC16A10|MFSD4B|SLC16A10
9	33740001	33790000	2.28	RFX6|RFX6
9	33740001	33790000	2.28	RFX6|RFX6
8	83780001	83830000	2.28	ZNF484|ZNF484
8	83780001	83830000	2.28	ZNF484|ZNF484
8	7580001	7630000	2.28	CTSB|NEIL2|FDFT1|CTSB|NEIL2|FDFT1
8	7580001	7630000	2.28	CTSB|NEIL2|FDFT1|CTSB|NEIL2|FDFT1
8	53220001	53270000	2.28	VPS13A|VPS13A
8	53220001	53270000	2.28	VPS13A|VPS13A
7	50700001	50750000	2.28	SMIM33|DNAJC18|TMEM173|ECSCR|SMIM33|DNAJC18|TMEM173|ECSCR
7	50700001	50750000	2.28	SMIM33|DNAJC18|TMEM173|ECSCR|SMIM33|DNAJC18|TMEM173|ECSCR
7	11680001	11730000	2.28	RFX1|DCAF15|RFX1|DCAF15
7	11680001	11730000	2.28	RFX1|DCAF15|RFX1|DCAF15
7	110460001	110510000	2.28	CAMK4|CAMK4
7	110460001	110510000	2.28	CAMK4|CAMK4
5	25560001	25610000	2.28	NCKAP1L|NCKAP1L
5	25560001	25610000	2.28	NCKAP1L|NCKAP1L
5	119600001	119650000	2.28	HDAC10|MAPK11|TUBGCP6|MAPK12|PLXNB2|HDAC10|MAPK11|TUBGCP6|MAPK12|PLXNB2
5	119600001	119650000	2.28	HDAC10|MAPK11|TUBGCP6|MAPK12|PLXNB2|HDAC10|MAPK11|TUBGCP6|MAPK12|PLXNB2
3	75400001	75450000	2.28	LRRC7|LRRC7
3	75400001	75450000	2.28	LRRC7|LRRC7
3	74260001	74310000	2.28	PTGER3|PTGER3
3	74260001	74310000	2.28	PTGER3|PTGER3
26	31340001	31390000	2.28	RBM20
25	42100001	42150000	2.28	LOC783396|FAM20C
23	6580001	6630000	2.28	LRRC1
19	44580001	44630000	2.28	CCDC103|FAM187A|EFTUD2|GFAP|KIF18B
19	41060001	41110000	2.28	KRT20
19	26240001	26290000	2.28	SCIMP|RABEP1
19	16160001	16210000	2.28	ASIC2
16	50800001	50850000	2.28	TMEM52|CALML6|CFAP74
13	40000001	40050000	2.28	RALGAPA2|RALGAPA2
13	40000001	40050000	2.28	RALGAPA2|RALGAPA2
13	22680001	22730000	2.28	CASC10|SKIDA1|CASC10|SKIDA1
13	22680001	22730000	2.28	CASC10|SKIDA1|CASC10|SKIDA1
11	37900001	37950000	2.28	CLHC1|CLHC1
11	37900001	37950000	2.28	CLHC1|CLHC1
10	53400001	53450000	2.28	TCF12|TCF12
10	53400001	53450000	2.28	TCF12|TCF12
5	112360001	112410000	2.27	L3MBTL2|CHADL|RANGAP1|L3MBTL2|CHADL|RANGAP1
5	112360001	112410000	2.27	L3MBTL2|CHADL|RANGAP1|L3MBTL2|CHADL|RANGAP1
4	112320001	112370000	2.27	ZNF783|ZNF212|ZNF783|ZNF212
4	112320001	112370000	2.27	ZNF783|ZNF212|ZNF783|ZNF212
4	11160001	11210000	2.27	TFPI2|TFPI2
4	11160001	11210000	2.27	TFPI2|TFPI2
25	17600001	17650000	2.27	GPR139
2	27220001	27270000	2.27	G6PC2|NOSTRIN|SPC25|G6PC2|NOSTRIN|SPC25
2	27220001	27270000	2.27	G6PC2|NOSTRIN|SPC25|G6PC2|NOSTRIN|SPC25
18	6400001	6450000	2.27	MAF
1	83300001	83350000	2.27	PARL|MAP6D1|YEATS2|PARL|MAP6D1|YEATS2
1	83300001	83350000	2.27	PARL|MAP6D1|YEATS2|PARL|MAP6D1|YEATS2
13	39660001	39710000	2.27	CFAP61|CFAP61
13	39660001	39710000	2.27	CFAP61|CFAP61
1	146080001	146130000	2.27	PCNT|DIP2A|PCNT|DIP2A
1	146080001	146130000	2.27	PCNT|DIP2A|PCNT|DIP2A
1	144000001	144050000	2.27	AGPAT3|AGPAT3
1	144000001	144050000	2.27	AGPAT3|AGPAT3
1	130700001	130750000	2.27	MRAS|MRAS
1	130700001	130750000	2.27	MRAS|MRAS
1	112580001	112630000	2.27	MME|MME
1	112580001	112630000	2.27	MME|MME
11	101600001	101650000	2.27	UCK1|POMT1|PRRC2B|UCK1|POMT1|PRRC2B
11	101600001	101650000	2.27	UCK1|POMT1|PRRC2B|UCK1|POMT1|PRRC2B
10	75140001	75190000	2.27	KCNH5|KCNH5
10	75140001	75190000	2.27	KCNH5|KCNH5

## Sheet: Table S9
Supplementary Table 9. A summary of genes from Fst and XP-EHH in Xiangxi cattle.(compared to Qinchuan cattle)
Symbol	Chromosome	Fst	XP-EHH
ZNF782	8	0.366797	2.82
ZDHHC18	2	0.325264	2.73
WDTC1	2	0.521603	4.12
WDR89	10	0.333962	4.15
WASF2	2	0.666893	4.3
VPS13A	8	0.321109	2.5
TRNP1	2	0.394599	3.54
TRIM77	29	0.305898	2.63
TRIM64	29	0.362827	2.37
TMEM222	2	0.521603	3.83
TIMM10	15	0.514323	2.83
THSD4	10	0.330638	3.51
THEMIS2	2	0.395366	2.86
TEAD1	15	0.454038	2.34
TCF12	10	0.312895	2.28
SYTL1	2	0.521603	3.83
SYCP3	5	0.384839	3.04
STX12	2	0.343005	2.5
SMTNL1	15	0.4616	2.35
SLC9A1	2	0.709956	3.78
SLC43A3	15	0.336741	2.8
SLC43A1	15	0.53771	2.83
SGPP1	10	0.331485	2.93
SFN	2	0.397011	2.73
SESN2	2	0.486904	2.97
SBK1	25	0.422284	2.66
RTN4RL2	15	0.53771	2.76
RPA2	2	0.395366	2.86
RNF126	7	0.553212	2.62
RIMS2	14	0.377372	3.06
RHOJ	10	0.300231	3.61
RBM20	26	0.334368	2.34
RAB30	29	0.435523	3.3
PTAFR	2	0.432101	3.54
PRCP	29	0.444345	4.04
PPP2R5E	10	0.361488	4.94
PPP2R5B	29	0.335913	3.39
PPP1R8	2	0.311185	2.63
PPFIBP2	15	0.320492	3.49
POLRMT	7	0.538639	2.62
PKNOX2	29	0.383793	2.55
PIP4K2A	13	0.346973	2.46
PCNT	1	0.404092	2.91
PAX5	8	0.494599	2.85
PALLD	8	0.435992	2.88
OR6C68	5	0.363982	2.43
NUDC	2	0.434306	3.48
NRXN2	29	0.324539	2.41
NR0B2	2	0.434306	3.03
NDEL1	19	0.335169	2.52
MYH10	19	0.349698	3.29
MYBPC1	5	0.394364	3.03
MUC5AC	29	0.354751	2.6
MUC2	29	0.343463	2.79
MFSD14B	8	0.39893	3.21
MAP3K6	2	0.521603	3.77
LTN1	1	0.31802	2.62
LRRTM4	11	0.379548	3.11
LRRC1	23	0.477493	4.45
KIAA0556	25	0.346555	2.32
KDF1	2	0.398825	3.54
JAK2	8	0.333279	2.3
IFI6	2	0.481359	3.01
HTR5A	4	0.380875	2.78
HCN2	7	0.550195	2.62
GSG1L	25	0.346555	2.3
GPR3	2	0.498166	3.22
GPN2	2	0.434306	2.99
GPATCH3	2	0.434306	2.99
FGR	2	0.531703	3.12
FGF22	7	0.553212	2.62
FEZ1	29	0.383793	2.55
FCN3	2	0.481282	3.1
FAM76A	2	0.367992	2.51
FAM46B	2	0.394599	3.54
FAM207A	1	0.442597	3.82
FAM181B	29	0.378849	2.33
FA2H	18	0.416316	2.29
EYA3	2	0.432101	3.54
EXT1	14	0.312134	3.06
EHD1	29	0.362702	3.78
DOCK4	4	0.322129	2.37
DNAJC8	2	0.485835	3.54
DIP2A	1	0.336163	3.46
DIAPH1	7	0.327797	2.6
DDIAS	29	0.444345	4.04
CPN2	1	0.32641	2.29
COL23A1	7	0.303789	2.32
CNTNAP4	18	0.362324	2.45
CHPT1	5	0.384955	3.04
CDC42BPG	29	0.362702	3.09
CD164L2	2	0.498166	3.22
BSG	7	0.550195	2.42
ATP5IF1	2	0.486904	3.45
ATG2A	29	0.35888	3.78
ASIC2	19	0.327252	2.87
ARAP3	7	0.364887	3.42
ANXA10	8	0.359024	3
AHDC1	2	0.67767	4.16
AGPAT3	1	0.440676	2.84
ADRB2	7	0.380539	2.67
ADAM23	2	0.343509	2.35

## Sheet: Table S10
Supplementary Table 10. KEGG PATHWAY of Xiangxi cattle candidate genes overlapped by Fst and XP-EHH methods.
Database	ID	Term	Input number	Background number	Corrected P-Value	Input	Hyperlink
KEGG PATHWAY	bta04810	Regulation of actin cytoskeleton	5	212	0.0467467	PIP4K2A|FGF22|DIAPH1|WASF2|SLC9A1	http://www.genome.jp/kegg-bin/show_pathway?bta04810/bta:786565%09red/bta:504482%09red/bta:519657%09red/bta:317654%09red/bta:533289%09red
KEGG PATHWAY	bta04261	Adrenergic signaling in cardiomyocytes	4	150	0.0677851	PPP2R5E|ADRB2|SLC9A1|PPP2R5B	http://www.genome.jp/kegg-bin/show_pathway?bta04261/bta:533617%09red/bta:281605%09red/bta:317654%09red/bta:505915%09red
KEGG PATHWAY	bta04024	cAMP signaling pathway	4	228	0.147177	ADRB2|HCN2|ARAP3|SLC9A1	http://www.genome.jp/kegg-bin/show_pathway?bta04024/bta:281605%09red/bta:100297361%09red/bta:317654%09red/bta:112447442%09red
KEGG PATHWAY	bta04071	Sphingolipid signaling pathway	3	120	0.147177	PPP2R5E|SGPP1|PPP2R5B	http://www.genome.jp/kegg-bin/show_pathway?bta04071/bta:516881%09red/bta:533617%09red/bta:505915%09red
KEGG PATHWAY	bta03440	Homologous recombination	2	42	0.147177	SYCP3|RPA2	http://www.genome.jp/kegg-bin/show_pathway?bta03440/bta:615896%09red/bta:507912%09red
KEGG PATHWAY	bta00440	Phosphonate and phosphinate metabolism	1	6	0.147177	CHPT1	http://www.genome.jp/kegg-bin/show_pathway?bta00440/bta:511291%09red
KEGG PATHWAY	bta04115	p53 signaling pathway	2	77	0.147177	SFN|SESN2	http://www.genome.jp/kegg-bin/show_pathway?bta04115/bta:528453%09red/bta:509863%09red
KEGG PATHWAY	bta04020	Calcium signaling pathway	3	203	0.147177	HTR5A|ADRB2|PTAFR	http://www.genome.jp/kegg-bin/show_pathway?bta04020/bta:518283%09red/bta:281605%09red/bta:541200%09red
KEGG PATHWAY	bta04976	Bile secretion	2	83	0.147177	NR0B2|SLC9A1	http://www.genome.jp/kegg-bin/show_pathway?bta04976/bta:514770%09red/bta:317654%09red
KEGG PATHWAY	bta04015	Rap1 signaling pathway	3	216	0.147177	ARAP3|FGF22|DOCK4	http://www.genome.jp/kegg-bin/show_pathway?bta04015/bta:534227%09red/bta:519657%09red/bta:112447442%09red
KEGG PATHWAY	bta04151	PI3K-Akt signaling pathway	4	373	0.147177	JAK2|FGF22|PPP2R5B|PPP2R5E	http://www.genome.jp/kegg-bin/show_pathway?bta04151/bta:519657%09red/bta:525246%09red/bta:533617%09red/bta:505915%09red
KEGG PATHWAY	bta04970	Salivary secretion	2	93	0.147177	ADRB2|SLC9A1	http://www.genome.jp/kegg-bin/show_pathway?bta04970/bta:281605%09red/bta:317654%09red
KEGG PATHWAY	bta03015	mRNA surveillance pathway	2	95	0.147177	PPP2R5E|PPP2R5B	http://www.genome.jp/kegg-bin/show_pathway?bta03015/bta:533617%09red/bta:505915%09red
KEGG PATHWAY	bta05231	Choline metabolism in cancer	2	100	0.14947	CHPT1|WASF2	http://www.genome.jp/kegg-bin/show_pathway?bta05231/bta:504482%09red/bta:511291%09red
KEGG PATHWAY	bta00564	Glycerophospholipid metabolism	2	103	0.14947	CHPT1|AGPAT3	http://www.genome.jp/kegg-bin/show_pathway?bta00564/bta:506607%09red/bta:511291%09red
KEGG PATHWAY	bta04933	AGE-RAGE signaling pathway in diabetic complications	2	103	0.14947	JAK2|DIAPH1	http://www.genome.jp/kegg-bin/show_pathway?bta04933/bta:786565%09red/bta:525246%09red
KEGG PATHWAY	bta04114	Oocyte meiosis	2	119	0.165279	PPP2R5E|PPP2R5B	http://www.genome.jp/kegg-bin/show_pathway?bta04114/bta:533617%09red/bta:505915%09red
KEGG PATHWAY	bta04152	AMPK signaling pathway	2	123	0.167106	PPP2R5E|PPP2R5B	http://www.genome.jp/kegg-bin/show_pathway?bta04152/bta:533617%09red/bta:505915%09red
KEGG PATHWAY	bta04728	Dopaminergic synapse	2	132	0.17065	PPP2R5E|PPP2R5B	http://www.genome.jp/kegg-bin/show_pathway?bta04728/bta:533617%09red/bta:505915%09red
KEGG PATHWAY	bta03430	Mismatch repair	1	23	0.17065	RPA2	http://www.genome.jp/kegg-bin/show_pathway?bta03430/bta:507912%09red
KEGG PATHWAY	bta00534	Glycosaminoglycan biosynthesis - heparan sulfate / heparin	1	24	0.173052	EXT1	http://www.genome.jp/kegg-bin/show_pathway?bta00534/bta:538602%09red
KEGG PATHWAY	bta04614	Renin-angiotensin system	1	26	0.180658	PRCP	http://www.genome.jp/kegg-bin/show_pathway?bta04614/bta:534927%09red
KEGG PATHWAY	bta04392	Hippo signaling pathway - multiple species	1	29	0.186781	TEAD1	http://www.genome.jp/kegg-bin/show_pathway?bta04392/bta:536560%09red
KEGG PATHWAY	bta05226	Gastric cancer	2	153	0.188437	MUC2|FGF22	http://www.genome.jp/kegg-bin/show_pathway?bta05226/bta:519657%09red/bta:789571%09red
KEGG PATHWAY	bta04136	Autophagy - other	1	33	0.192386	ATG2A	http://www.genome.jp/kegg-bin/show_pathway?bta04136/bta:529808%09red
KEGG PATHWAY	bta03030	DNA replication	1	36	0.200558	RPA2	http://www.genome.jp/kegg-bin/show_pathway?bta03030/bta:507912%09red
KEGG PATHWAY	bta04960	Aldosterone-regulated sodium reabsorption	1	37	0.202124	SFN	http://www.genome.jp/kegg-bin/show_pathway?bta04960/bta:528453%09red
KEGG PATHWAY	bta04080	Neuroactive ligand-receptor interaction	3	363	0.212733	HTR5A|ADRB2|PTAFR	http://www.genome.jp/kegg-bin/show_pathway?bta04080/bta:518283%09red/bta:281605%09red/bta:541200%09red
KEGG PATHWAY	bta04062	Chemokine signaling pathway	2	189	0.217888	JAK2|FGR	http://www.genome.jp/kegg-bin/show_pathway?bta04062/bta:516133%09red/bta:525246%09red
KEGG PATHWAY	bta03420	Nucleotide excision repair	1	45	0.221447	RPA2	http://www.genome.jp/kegg-bin/show_pathway?bta03420/bta:507912%09red
KEGG PATHWAY	bta00600	Sphingolipid metabolism	1	49	0.232856	SGPP1	http://www.genome.jp/kegg-bin/show_pathway?bta00600/bta:516881%09red
KEGG PATHWAY	bta03460	Fanconi anemia pathway	1	52	0.240879	RPA2	http://www.genome.jp/kegg-bin/show_pathway?bta03460/bta:507912%09red
KEGG PATHWAY	bta00565	Ether lipid metabolism	1	52	0.240879	CHPT1	http://www.genome.jp/kegg-bin/show_pathway?bta00565/bta:511291%09red
KEGG PATHWAY	bta04923	Regulation of lipolysis in adipocytes	1	58	0.254096	ADRB2	http://www.genome.jp/kegg-bin/show_pathway?bta04923/bta:281605%09red
KEGG PATHWAY	bta00561	Glycerolipid metabolism	1	67	0.276662	AGPAT3	http://www.genome.jp/kegg-bin/show_pathway?bta00561/bta:506607%09red
KEGG PATHWAY	bta04144	Endocytosis	2	246	0.27762	ARAP3|EHD1	http://www.genome.jp/kegg-bin/show_pathway?bta04144/bta:511908%09red/bta:112447442%09red
KEGG PATHWAY	bta04520	Adherens junction	1	69	0.279481	WASF2	http://www.genome.jp/kegg-bin/show_pathway?bta04520/bta:504482%09red
KEGG PATHWAY	bta04924	Renin secretion	1	72	0.287805	ADRB2	http://www.genome.jp/kegg-bin/show_pathway?bta04924/bta:281605%09red
KEGG PATHWAY	bta04920	Adipocytokine signaling pathway	1	72	0.287805	JAK2	http://www.genome.jp/kegg-bin/show_pathway?bta04920/bta:525246%09red
KEGG PATHWAY	bta05218	Melanoma	1	73	0.289605	FGF22	http://www.genome.jp/kegg-bin/show_pathway?bta05218/bta:519657%09red
KEGG PATHWAY	bta00562	Inositol phosphate metabolism	1	73	0.289605	PIP4K2A	http://www.genome.jp/kegg-bin/show_pathway?bta00562/bta:533289%09red
KEGG PATHWAY	bta04971	Gastric acid secretion	1	74	0.290823	SLC9A1	http://www.genome.jp/kegg-bin/show_pathway?bta04971/bta:317654%09red
KEGG PATHWAY	bta05100	Bacterial invasion of epithelial cells	1	74	0.290823	WASF2	http://www.genome.jp/kegg-bin/show_pathway?bta05100/bta:504482%09red
KEGG PATHWAY	bta05150	Staphylococcus aureus infection	1	75	0.292559	PTAFR	http://www.genome.jp/kegg-bin/show_pathway?bta05150/bta:518283%09red
KEGG PATHWAY	bta05140	Leishmaniasis	1	76	0.294264	JAK2	http://www.genome.jp/kegg-bin/show_pathway?bta05140/bta:525246%09red
KEGG PATHWAY	bta04742	Taste transduction	1	79	0.298652	ASIC2	http://www.genome.jp/kegg-bin/show_pathway?bta04742/bta:617930%09red
KEGG PATHWAY	bta01521	EGFR tyrosine kinase inhibitor resistance	1	80	0.300788	JAK2	http://www.genome.jp/kegg-bin/show_pathway?bta01521/bta:525246%09red
KEGG PATHWAY	bta04917	Prolactin signaling pathway	1	83	0.305931	JAK2	http://www.genome.jp/kegg-bin/show_pathway?bta04917/bta:525246%09red
KEGG PATHWAY	bta05132	Salmonella infection	1	85	0.309963	WASF2	http://www.genome.jp/kegg-bin/show_pathway?bta05132/bta:504482%09red
KEGG PATHWAY	bta04911	Insulin secretion	1	85	0.309963	RIMS2	http://www.genome.jp/kegg-bin/show_pathway?bta04911/bta:535674%09red
KEGG PATHWAY	bta04010	MAPK signaling pathway	2	292	0.320175	MAP3K6|FGF22	http://www.genome.jp/kegg-bin/show_pathway?bta04010/bta:519657%09red/bta:614598%09red
KEGG PATHWAY	bta04260	Cardiac muscle contraction	1	90	0.320175	SLC9A1	http://www.genome.jp/kegg-bin/show_pathway?bta04260/bta:317654%09red
KEGG PATHWAY	bta04211	Longevity regulating pathway	1	90	0.320175	SESN2	http://www.genome.jp/kegg-bin/show_pathway?bta04211/bta:509863%09red
KEGG PATHWAY	bta04657	IL-17 signaling pathway	1	91	0.322035	MUC5AC	http://www.genome.jp/kegg-bin/show_pathway?bta04657/bta:100847395%09red
KEGG PATHWAY	bta05235	PD-L1 expression and PD-1 checkpoint pathway in cancer	1	93	0.327387	JAK2	http://www.genome.jp/kegg-bin/show_pathway?bta05235/bta:525246%09red
KEGG PATHWAY	bta04666	Fc gamma R-mediated phagocytosis	1	94	0.328618	WASF2	http://www.genome.jp/kegg-bin/show_pathway?bta04666/bta:504482%09red
KEGG PATHWAY	bta04972	Pancreatic secretion	1	97	0.3356	SLC9A1	http://www.genome.jp/kegg-bin/show_pathway?bta04972/bta:317654%09red
KEGG PATHWAY	bta04658	Th1 and Th2 cell differentiation	1	98	0.337891	JAK2	http://www.genome.jp/kegg-bin/show_pathway?bta04658/bta:525246%09red
KEGG PATHWAY	bta04070	Phosphatidylinositol signaling system	1	99	0.339579	PIP4K2A	http://www.genome.jp/kegg-bin/show_pathway?bta04070/bta:533289%09red
KEGG PATHWAY	bta05146	Amoebiasis	1	100	0.341245	MUC2	http://www.genome.jp/kegg-bin/show_pathway?bta05146/bta:789571%09red
KEGG PATHWAY	bta04750	Inflammatory mediator regulation of TRP channels	1	103	0.348488	ASIC2	http://www.genome.jp/kegg-bin/show_pathway?bta04750/bta:617930%09red
KEGG PATHWAY	bta05145	Toxoplasmosis	1	113	0.370832	JAK2	http://www.genome.jp/kegg-bin/show_pathway?bta05145/bta:525246%09red
KEGG PATHWAY	bta04659	Th17 cell differentiation	1	113	0.370832	JAK2	http://www.genome.jp/kegg-bin/show_pathway?bta04659/bta:525246%09red
KEGG PATHWAY	bta04974	Protein digestion and absorption	1	113	0.370832	PRCP	http://www.genome.jp/kegg-bin/show_pathway?bta04974/bta:534927%09red
KEGG PATHWAY	bta04725	Cholinergic synapse	1	114	0.372856	JAK2	http://www.genome.jp/kegg-bin/show_pathway?bta04725/bta:525246%09red
KEGG PATHWAY	bta04726	Serotonergic synapse	1	116	0.376858	HTR5A	http://www.genome.jp/kegg-bin/show_pathway?bta04726/bta:541200%09red
KEGG PATHWAY	bta05165	Human papillomavirus infection	2	345	0.37953	PPP2R5E|PPP2R5B	http://www.genome.jp/kegg-bin/show_pathway?bta05165/bta:533617%09red/bta:505915%09red
KEGG PATHWAY	bta04919	Thyroid hormone signaling pathway	1	118	0.380161	SLC9A1	http://www.genome.jp/kegg-bin/show_pathway?bta04919/bta:317654%09red
KEGG PATHWAY	bta04110	Cell cycle	1	123	0.392333	SFN	http://www.genome.jp/kegg-bin/show_pathway?bta04110/bta:528453%09red
KEGG PATHWAY	bta05135	Yersinia infection	1	131	0.406938	WASF2	http://www.genome.jp/kegg-bin/show_pathway?bta05135/bta:504482%09red
KEGG PATHWAY	bta04140	Autophagy - animal	1	133	0.409772	ATG2A	http://www.genome.jp/kegg-bin/show_pathway?bta04140/bta:529808%09red
KEGG PATHWAY	bta04550	Signaling pathways regulating pluripotency of stem cells	1	139	0.423387	JAK2	http://www.genome.jp/kegg-bin/show_pathway?bta04550/bta:525246%09red
KEGG PATHWAY	bta04371	Apelin signaling pathway	1	140	0.425044	SLC9A1	http://www.genome.jp/kegg-bin/show_pathway?bta04371/bta:317654%09red
KEGG PATHWAY	bta05224	Breast cancer	1	150	0.444462	FGF22	http://www.genome.jp/kegg-bin/show_pathway?bta05224/bta:519657%09red
KEGG PATHWAY	bta04390	Hippo signaling pathway	1	151	0.445983	TEAD1	http://www.genome.jp/kegg-bin/show_pathway?bta04390/bta:536560%09red
KEGG PATHWAY	bta05168	Herpes simplex virus 1 infection	2	405	0.446448	ZNF782|JAK2	http://www.genome.jp/kegg-bin/show_pathway?bta05168/bta:525246%09red/bta:616883%09red
KEGG PATHWAY	bta04072	Phospholipase D signaling pathway	1	152	0.446769	AGPAT3	http://www.genome.jp/kegg-bin/show_pathway?bta04072/bta:506607%09red
KEGG PATHWAY	bta04150	mTOR signaling pathway	1	154	0.450469	SESN2	http://www.genome.jp/kegg-bin/show_pathway?bta04150/bta:509863%09red
KEGG PATHWAY	bta04514	Cell adhesion molecules (CAMs)	1	159	0.457701	NRXN2	http://www.genome.jp/kegg-bin/show_pathway?bta04514/bta:537808%09red
KEGG PATHWAY	bta04022	cGMP-PKG signaling pathway	1	169	0.475771	ADRB2	http://www.genome.jp/kegg-bin/show_pathway?bta04022/bta:281605%09red
KEGG PATHWAY	bta04145	Phagosome	1	170	0.477072	STX12	http://www.genome.jp/kegg-bin/show_pathway?bta04145/bta:505538%09red
KEGG PATHWAY	bta05161	Hepatitis B	1	172	0.478884	JAK2	http://www.genome.jp/kegg-bin/show_pathway?bta05161/bta:525246%09red
KEGG PATHWAY	bta04217	Necroptosis	1	177	0.488166	JAK2	http://www.genome.jp/kegg-bin/show_pathway?bta04217/bta:525246%09red
KEGG PATHWAY	bta05164	Influenza A	1	178	0.488614	JAK2	http://www.genome.jp/kegg-bin/show_pathway?bta05164/bta:525246%09red
KEGG PATHWAY	bta04530	Tight junction	1	178	0.488614	MYH10	http://www.genome.jp/kegg-bin/show_pathway?bta04530/bta:317655%09red
KEGG PATHWAY	bta05202	Transcriptional misregulation in cancer	1	188	0.505667	PAX5	http://www.genome.jp/kegg-bin/show_pathway?bta05202/bta:538371%09red
KEGG PATHWAY	bta05152	Tuberculosis	1	198	0.519486	JAK2	http://www.genome.jp/kegg-bin/show_pathway?bta05152/bta:525246%09red
KEGG PATHWAY	bta04510	Focal adhesion	1	198	0.519486	DIAPH1	http://www.genome.jp/kegg-bin/show_pathway?bta04510/bta:786565%09red
KEGG PATHWAY	bta04630	Jak-STAT signaling pathway	1	202	0.523475	JAK2	http://www.genome.jp/kegg-bin/show_pathway?bta04630/bta:525246%09red
KEGG PATHWAY	bta05205	Proteoglycans in cancer	1	202	0.523475	SLC9A1	http://www.genome.jp/kegg-bin/show_pathway?bta05205/bta:317654%09red
KEGG PATHWAY	bta05167	Kaposi sarcoma-associated herpesvirus infection	1	206	0.528934	JAK2	http://www.genome.jp/kegg-bin/show_pathway?bta05167/bta:525246%09red
KEGG PATHWAY	bta05200	Pathways in cancer	2	539	0.575613	JAK2|FGF22	http://www.genome.jp/kegg-bin/show_pathway?bta05200/bta:519657%09red/bta:525246%09red
KEGG PATHWAY	bta04014	Ras signaling pathway	1	242	0.585637	FGF22	http://www.genome.jp/kegg-bin/show_pathway?bta04014/bta:519657%09red
KEGG PATHWAY	bta01100	Metabolic pathways	4	1468	0.758113	PIP4K2A|CHPT1|AGPAT3|EXT1	http://www.genome.jp/kegg-bin/show_pathway?bta01100/bta:506607%09red/bta:511291%09red/bta:538602%09red/bta:533289%09red
KEGG PATHWAY	bta04740	Olfactory transduction	1	1161	0.98329	OR6C68	http://www.genome.jp/kegg-bin/show_pathway?bta04740/bta:787442%09red

[truncated: 2 more sheets: Table S11, Table S12]
